# Supplementary material for: Phylogeography of the Anaspides richardsoni species clade (Anaspidacea, Anaspidesidae): glaciation and recolonization of the Tasmanian Central Plateau and the question of paraphyletic species
Source: Cladistics. 2025 Jul 28;41(5):470–92. doi: 10.1111/cla.70005 (PMC12466092; doi:10.1111/cla.70005)
Supplement: Supplementary file 5 — Table S1. List of individuals used for this study. [file CLA-41-470-s005.xlsx]

## Sheet: Tabelle1
ID	NCBI accession number, COI	NCBI accession number, ddRAD	sampling site	date	GPS	leg.	species
Ana174	PV780942		Lake St. Clair	2017-03-10	S 42°06’36” E 146°11’52”	S. Ahyong, C. Höpel, M. Reinhardt, S. Richter	A. spinulae
Ana175	PV780943		Lake St. Clair	2017-03-10	S 42°06’36” E 146°11’52”	S. Ahyong, C. Höpel, M. Reinhardt, S. Richter	A. spinulae
Ana176	PV780944		Lake St. Clair	2017-03-10	S 42°06’36” E 146°11’52”	S. Ahyong, C. Höpel, M. Reinhardt, S. Richter	A. spinulae
Ana177	PV780945		Lake St. Clair	2017-03-10	S 42°06’36” E 146°11’52”	S. Ahyong, C. Höpel, M. Reinhardt, S. Richter	A. spinulae
Ana178	PV780946		Lake St. Clair	2017-03-10	S 42°06’36” E 146°11’52”	S. Ahyong, C. Höpel, M. Reinhardt, S. Richter	A. spinulae
Ana199	PV780947		Tributary to Travellers Rest River	2016-08-04	S 42°04'10.69" E 146°15'8.56"	A. Richardson	A. richardsoni
Ana200	PV780948		Tributary to Travellers Rest River	2016-08-04	S 42°04'10.69" E 146°15'8.56"	A. Richardson	A. richardsoni
Ana201	PV780949		Tributary to Travellers Rest River	2016-08-04	S 42°04'10.69" E 146°15'8.56"	A. Richardson	A. richardsoni
Ana210	PV780950		Liffey River	2017-03-07	S 41°43’54.00” E 146°42’30.04”	S. Ahyong, C. Höpel, M. Reinhardt, S. Richter	A. richardsoni
Ana211	PV780951		Liffey River	2017-03-07	S 41°43’54.00” E 146°42’30.04”	S. Ahyong, C. Höpel, M. Reinhardt, S. Richter	A. richardsoni
Ana212	PV780952		Liffey River	2017-03-07	S 41°43’54.00” E 146°42’30.04”	S. Ahyong, C. Höpel, M. Reinhardt, S. Richter	A. richardsoni
Ana213	PV780953		Hydro Creek	2017-03-11	S 42°00’08” E 146°51’01”	S. Ahyong, C. Höpel, M. Reinhardt, S. Richter	A. richardsoni
Ana214	PV780954		Hydro Creek	2017-03-11	S 42°00’08” E 146°51’01”	S. Ahyong, C. Höpel, M. Reinhardt, S. Richter	A. richardsoni
Ana215	PV780955	SAMN49064136	Newdegate Pass	2017-03-19	S 42°39'22.2" E 146°32'47.6"	C. Höpel, M. Reinhardt, S. Richter	A. richardsoni
Ana216	PV780956	SAMN49064137	Newdegate Pass	2017-03-19	S 42°39'22.2" E 146°32'47.6"	C. Höpel, M. Reinhardt, S. Richter	A. richardsoni
Ana252	PV780957		Tributary to Travellers Rest River	2016-08-04	S 42°04'10.69" E 146°15'8.56"	A. Richardson	A. richardsoni
Ana253	PV780958		Tributary to Travellers Rest River	2016-08-04	S 42°04'10.69" E 146°15'8.56"	A. Richardson	A. richardsoni
Ana254	PV780959		Tributary to Travellers Rest River	2016-08-04	S 42°04'10.69" E 146°15'8.56"	A. Richardson	A. richardsoni
Ana268	PV780960		Liffey River	2017-03-07	S 41°43’54.00” E 146°42’30.04”	S. Ahyong, C. Höpel, M. Reinhardt, S. Richter	A. richardsoni
Ana269	PV780961		Liffey River	2017-03-07	S 41°43’54.00” E 146°42’30.04”	S. Ahyong, C. Höpel, M. Reinhardt, S. Richter	A. richardsoni
Ana270	PV780962		Liffey River	2017-03-07	S 41°43’54.00” E 146°42’30.04”	S. Ahyong, C. Höpel, M. Reinhardt, S. Richter	A. richardsoni
Ana271	PV780963		Liffey River	2017-03-07	S 41°43’54.00” E 146°42’30.04”	S. Ahyong, C. Höpel, M. Reinhardt, S. Richter	A. richardsoni
Ana272	PV780964		Liffey River	2017-03-07	S 41°43’54.00” E 146°42’30.04”	S. Ahyong, C. Höpel, M. Reinhardt, S. Richter	A. richardsoni
Ana273	PV780965		Hydro Creek	2017-03-11	S 42°00’08” E 146°51’01”	S. Ahyong, C. Höpel, M. Reinhardt, S. Richter	A. richardsoni
Ana274	PV780966		Hydro Creek	2017-03-11	S 42°00’08” E 146°51’01”	S. Ahyong, C. Höpel, M. Reinhardt, S. Richter	A. richardsoni
Ana276	PV780967	SAMN49064138	Wombat Moor	2017-03-19	S 42°40'57.7" E 146°36'54.3"	C. Höpel, M. Reinhardt, S. Richter	A. richardsoni
Ana282	PV780968	SAMN49064139	Robert Tarn	2017-03-19	S 42°40'39.1" E 146°34'15.4"	C. Höpel, M. Reinhardt, S. Richter	A. richardsoni
Ana283	PV780969	SAMN49064140	Robert Tarn	2017-03-19	S 42°40'39.1" E 146°34'15.4"	C. Höpel, M. Reinhardt, S. Richter	A. richardsoni
Ana284	PV780970	SAMN49064141	Robert Tarn	2017-03-19	S 42°40'39.1" E 146°34'15.4"	C. Höpel, M. Reinhardt, S. Richter	A. richardsoni
Ana291	PV780971	SAMN49064142	Newdegate Pass	2017-03-19	S 42°39'22.2" E 146°32'47.6"	C. Höpel, M. Reinhardt, S. Richter	A. richardsoni
Ana292	PV780972	SAMN49064143	Newdegate Pass	2017-03-19	S 42°39'22.2" E 146°32'47.6"	C. Höpel, M. Reinhardt, S. Richter	A. richardsoni
Ana300	PV780973	SAMN49064144	Lake St. Clair	2017-03-10	S 42°06’36” E 146°11’52”	S. Ahyong, C. Höpel, M. Reinhardt, S. Richter	A. spinulae
Ana301	PV780974	SAMN49064145	Lake St. Clair	2017-03-10	S 42°06’36” E 146°11’52”	S. Ahyong, C. Höpel, M. Reinhardt, S. Richter	A. spinulae
Ana302	PV780975		Lake St. Clair	2017-03-10	S 42°06’36” E 146°11’52”	S. Ahyong, C. Höpel, M. Reinhardt, S. Richter	A. spinulae
Ana303	PV780976		Lake St. Clair	2017-03-10	S 42°06’36” E 146°11’52”	S. Ahyong, C. Höpel, M. Reinhardt, S. Richter	A. spinulae
Ana304	PV780977		Lake St. Clair	2017-03-10	S 42°06’36” E 146°11’52”	S. Ahyong, C. Höpel, M. Reinhardt, S. Richter	A. spinulae
Ana305	PV780978	SAMN49064146	Lake St. Clair	2017-03-10	S 42°06’36” E 146°11’52”	S. Ahyong, C. Höpel, M. Reinhardt, S. Richter	A. spinulae
Ana306	PV780979		Lake St. Clair	2017-03-10	S 42°06’36” E 146°11’52”	S. Ahyong, C. Höpel, M. Reinhardt, S. Richter	A. spinulae
Ana307	PV780980		Lake St. Clair	2017-03-10	S 42°06’36” E 146°11’52”	S. Ahyong, C. Höpel, M. Reinhardt, S. Richter	A. spinulae
Ana308	PV780981		Lake St. Clair	2017-03-10	S 42°06’36” E 146°11’52”	S. Ahyong, C. Höpel, M. Reinhardt, S. Richter	A. spinulae
Ana309	PV780982		Lake St. Clair	2017-03-10	S 42°06’36” E 146°11’52”	S. Ahyong, C. Höpel, M. Reinhardt, S. Richter	A. spinulae
Ana349	PV780983		Lake St. Clair	2017-03-10	S 42°06’36” E 146°11’52”	S. Ahyong, C. Höpel, M. Reinhardt, S. Richter	A. spinulae
Ana350	PV780984	SAMN49064147	Lake St. Clair	2017-03-10	S 42°06’36” E 146°11’52”	S. Ahyong, C. Höpel, M. Reinhardt, S. Richter	A. spinulae
Ana351	PV780985	SAMN49064148	Lake St. Clair	2017-03-10	S 42°06’36” E 146°11’52”	S. Ahyong, C. Höpel, M. Reinhardt, S. Richter	A. spinulae
Ana352	PV780986	SAMN49064149	Lake St. Clair	2017-03-10	S 42°06’36” E 146°11’52”	S. Ahyong, C. Höpel, M. Reinhardt, S. Richter	A. spinulae
Ana363	PV780987		Rat Hole	2017-04-29		D. Butler	A. richardsoni
Ana364	PV780988		Rat Hole	2017-04-29		D. Butler	A. richardsoni
Ana365	PV780989		Meander River	2017-04-29	S 41°43'57.634" E 146°30'30.117"	C. Plowman	A. richardsoni
Ana366	PV780990		Meander River	2017-04-29	S 41°43'57.634" E 146°30'30.117"	C. Plowman	A. richardsoni
Ana394	PV780991	SAMN49064150	Junee Cave	2019-02-26	S 42,737846 E 146,5944	S. Ahyong, M. Grams, C. Höpel, S. Richter	A. eberhardi
Ana437	PV780992	SAMN49064151	Robert Tarn	2019-02-24	S 42°40'39.1" E 146°34'15.4"	S. Ahyong, M. Grams, C. Höpel, S. Richter	A. richardsoni
Ana438	PV780993	SAMN49064152	Robert Tarn	2019-02-24	S 42°40'39.1" E 146°34'15.4"	S. Ahyong, M. Grams, C. Höpel, S. Richter	A. richardsoni
Ana439	PV780994	SAMN49064153	Newdegate Pass	2019-02-24	S 42°39'36'' E 146°32'42''	S. Ahyong, M. Grams, C. Höpel, S. Richter	A. richardsoni
Ana440	PV780995	SAMN49064154	Newdegate Pass	2019-02-24	S 42°39'36'' E 146°32'42''	S. Ahyong, M. Grams, C. Höpel, S. Richter	A. richardsoni
Ana463	PV780996	SAMN49064155	Tributary to Travellors Rest River	2019-03-03	S 42°04'10.69" E 146°15'8.56"	M. Grams, C. Höpel, S. Richter	A. richardsoni
Ana464	PV780997	SAMN49064156	Tributary to Travellors Rest River	2019-03-03	S 42°04'10.69" E 146°15'8.56"	M. Grams, C. Höpel, S. Richter	A. richardsoni
Ana465	PV780998	SAMN49064157	Tributary to Travellors Rest River	2019-03-03	S 42°04'10.69" E 146°15'8.56"	M. Grams, C. Höpel, S. Richter	A. richardsoni
Ana466	PV780999	SAMN49064158	Tributary to Travellors Rest River	2019-03-03	S 42°04'10.69" E 146°15'8.56"	M. Grams, C. Höpel, S. Richter	A. richardsoni
Ana467	PV781000	SAMN49064159	Tributary to Travellors Rest River	2019-03-03	S 42°04'10.69" E 146°15'8.56"	M. Grams, C. Höpel, S. Richter	A. richardsoni
Ana468	PV781001	SAMN49064160	Tributary to Travellors Rest River	2019-03-03	S 42°04'10.69" E 146°15'8.56"	M. Grams, C. Höpel, S. Richter	A. richardsoni
Ana469	PV781002	SAMN49064161	Tributary to Travellors Rest River	2019-03-03	S 42°04'10.69" E 146°15'8.56"	M. Grams, C. Höpel, S. Richter	A. richardsoni
Ana470	PV781003		Tributary to Travellors Rest River	2019-03-03	S 42°04'10.69" E 146°15'8.56"	M. Grams, C. Höpel, S. Richter	A. richardsoni
Ana473	PV781004	SAMN49064162	Lake Sandra	2019-03-07	S 41°49'52.8'' E 145°35'51.7''	M. Grams, C. Höpel, S. Richter	A. richardsoni
Ana474	PV781005	SAMN49064163	Lake Sandra	2019-03-07	S 41°49'52.8'' E 145°35'51.7''	M. Grams, C. Höpel, S. Richter	A. richardsoni
Ana475	PV781006		Lake Sandra	2019-03-07	S 41°49'52.8'' E 145°35'51.7''	M. Grams, C. Höpel, S. Richter	A. richardsoni
Ana476	PV781007	SAMN49064164	Lake Sandra	2019-03-07	S 41°49'52.8'' E 145°35'51.7''	M. Grams, C. Höpel, S. Richter	A. richardsoni
Ana477	PV781008	SAMN49064165	Lake Sandra	2019-03-07	S 41°49'52.8'' E 145°35'51.7''	M. Grams, C. Höpel, S. Richter	A. richardsoni
Ana478	PV781009	SAMN49064166	Lake Sandra	2019-03-07	S 41°49'52.8'' E 145°35'51.7''	M. Grams, C. Höpel, S. Richter	A. richardsoni
Ana479	PV781010	SAMN49064167	Lake Sandra	2019-03-07	S 41°49'52.8'' E 145°35'51.7''	M. Grams, C. Höpel, S. Richter	A. richardsoni
Ana480	PV781011	SAMN49064168	Meander River	2019-03-09	S 41°43'57.634" E 146°30'30.117"	D. Butler, C. Plowman	A. richardsoni
Ana481	PV781012	SAMN49064169	Meander River	2019-03-09	S 41°43'57.634" E 146°30'30.117"	D. Butler, C. Plowman	A. richardsoni
Ana482	PV781013		Meander River	2019-03-09	S 41°43'57.634" E 146°30'30.117"	D. Butler, C. Plowman	A. richardsoni
Ana483	PV781014		Meander River	2019-03-09	S 41°43'57.634" E 146°30'30.117"	D. Butler, C. Plowman	A. richardsoni
Ana484	PV781015		Meander River	2019-03-09	S 41°43'57.634" E 146°30'30.117"	D. Butler, C. Plowman	A. richardsoni
Ana485	PV781016		Meander River	2019-03-09	S 41°43'57.634" E 146°30'30.117"	D. Butler, C. Plowman	A. richardsoni
Ana486	PV781017	SAMN49064170	Meander River	2019-03-09	S 41°43'53.11" E 146°32'23.58"	D. Butler, C. Plowman	A. richardsoni
Ana487	PV781018	SAMN49064171	Lake St. Clair	2019-03-02	S 42°06’36” E 146°11’52”	M. Grams, C. Höpel, S. Richter	A. spinulae
Ana488	PV781019	SAMN49064172	Lake St. Clair	2019-03-02	S 42°06’36” E 146°11’52”	M. Grams, C. Höpel, S. Richter	A. spinulae
Ana557	PV781020		Liffey River	2017-03-07	S 41°43’54.00” E 146°42’30.04”	S. Ahyong, C. Höpel, M. Reinhardt, S. Richter	A. richardsoni
Ana558	PV781021		Liffey River	2017-03-07	S 41°43’54.00” E 146°42’30.04”	S. Ahyong, C. Höpel, M. Reinhardt, S. Richter	A. richardsoni
Ana559	PV781022		Liffey River	2017-03-07	S 41°43’54.00” E 146°42’30.04”	S. Ahyong, C. Höpel, M. Reinhardt, S. Richter	A. richardsoni
Ana572	PV781023	SAMN49064173	Wombat Moor	2017-03-19	S 42°40'57.7" E 146°36'54.3"	C. Höpel, M. Reinhardt, S. Richter	A. richardsoni
Ana574	PV781024	SAMN49064174	Wombat Moor	2017-03-19	S 42°40'57.7" E 146°36'54.3"	C. Höpel, M. Reinhardt, S. Richter	A. richardsoni
Ana575	PV781025	SAMN49064175	Wombat Moor	2017-03-19	S 42°40'57.7" E 146°36'54.3"	C. Höpel, M. Reinhardt, S. Richter	A. richardsoni
Ana576	PV781026	SAMN49064176	Wombat Moor	2017-03-19	S 42°40'57.7" E 146°36'54.3"	C. Höpel, M. Reinhardt, S. Richter	A. richardsoni
Ana577	PV781027	SAMN49064177	Wombat Moor	2017-03-19	S 42°40'57.7" E 146°36'54.3"	C. Höpel, M. Reinhardt, S. Richter	A. richardsoni
Ana579	PV781028	SAMN49064178	Wombat Moor	2017-03-19	S 42°40'57.7" E 146°36'54.3"	C. Höpel, M. Reinhardt, S. Richter	A. richardsoni
Ana583	PV781029	SAMN49064179	Lake Sandra	2019-03-07	S 41°49'52.8'' E 145°35'51.7''	M. Grams, C. Höpel, S. Richter	A. richardsoni
Ana584	PV781030	SAMN49064180	Lake Sandra	2019-03-07	S 41°49'52.8'' E 145°35'51.7''	M. Grams, C. Höpel, S. Richter	A. richardsoni
Ana588	PV781031		un-named lake, near Mt Little Hugel	2020-01-02	S 42°5'24.5334'' E 146°5'32.0486''	D. Butler, C. Plowman	Anaspides sp. nov. 3
Ana589	PV781032		un-named lake, near Mt Little Hugel	2020-01-02	S 42°5'24.5334'' E 146°5'32.0486''	D. Butler, C. Plowman	Anaspides sp. nov. 3
Ana590	PV781033		un-named lake, near Mt Little Hugel	2020-01-02	S 42°5'24.5334'' E 146°5'32.0486''	D. Butler, C. Plowman	Anaspides sp. nov. 3
Ana591	PV781034		un-named lake, near Mt Little Hugel	2020-01-02	S 42°5'24.5334'' E 146°5'32.0486''	D. Butler, C. Plowman	Anaspides sp. nov. 3
Ana592	PV781035	SAMN49064181	un-named lake, near Mt Little Hugel	2020-01-02	S 42°5'24.5334'' E 146°5'32.0486''	D. Butler, C. Plowman	Anaspides sp. nov. 3
Ana593	PV781036	SAMN49064182	Tyndall Range		S 41°57'16.48" E 145°35'16.12"	D. Butler, C. Plowman	A. richardsoni
Ana594	PV781037		Tyndall Range		S 41°57'16.48" E 145°35'16.12"	D. Butler, C. Plowman	A. richardsoni
Ana595	PV781038		Tyndall Range		S 41°57'16.48" E 145°35'16.12"	D. Butler, C. Plowman	A. richardsoni
Ana596	PV781039		Paddys Lake	2020-02-13	S 41°27'1.1132'' E 145°57'41.5253''	D. Butler, C. Plowman	A. richardsoni
Ana597	PV781040		Paddys Lake	2020-02-13	S 41°27'1.1132'' E 145°57'41.5253''	D. Butler, C. Plowman	A. richardsoni
Ana598	PV781041		Paddys Lake	2020-02-13	S 41°27'1.1132'' E 145°57'41.5253''	D. Butler, C. Plowman	A. richardsoni
Ana604	PV781042	SAMN49064183	Robert Tarn	2017-03-19	S 42°40'39.1" E 146°34'15.4"	C. Höpel, M. Reinhardt, S. Richter	A. richardsoni
Ana605	PV781043	SAMN49064184	Robert Tarn	2017-03-19	S 42°40'39.1" E 146°34'15.4"	C. Höpel, M. Reinhardt, S. Richter	A. richardsoni
Ana606	PV781044	SAMN49064185	Robert Tarn	2017-03-19	S 42°40'39.1" E 146°34'15.4"	C. Höpel, M. Reinhardt, S. Richter	A. richardsoni
Ana609	PV781045		Lake Helen	2021-04-18	S 42°2.242' E 146°6.510'	A. Palfreyman	Anaspides sp. nov. 3
Ana613	PV781046	SAMN49064186	un-named lake, near Mt Little Hugel	2020-11-09	S 42°5.398' E 146°5.503'	A. Palfreyman	Anaspides sp. nov. 3
Ana614	PV781047	SAMN49064187	un-named lake, near Mt Little Hugel	2020-11-09	S 42°5.398' E 146°5.503'	A. Palfreyman	Anaspides sp. nov. 3
Ana615	PV781048		un-named lake, near Mt Little Hugel	2020-11-09	S 42°5.398' E 146°5.503'	A. Palfreyman	Anaspides sp. nov. 3
Ana616	PV781049		un-named lake, near Mt Little Hugel	2020-11-25	S 42°5.398' E 146°5.503'	A. Palfreyman	Anaspides sp. nov. 3
Ana617	PV781050	SAMN49064188	un-named lake, near Mt Little Hugel	2021-01-03	S 42°5.398' E 146°5.503'	A. Palfreyman	Anaspides sp. nov. 3
Ana618	PV781051		un-named lake, near Mt Little Hugel	2021-01-03	S 42°5.398' E 146°5.503'	A. Palfreyman	Anaspides sp. nov. 3
Ana619	PV781052		un-named lake, near Mt Little Hugel	2021-01-03	S 42°5.398' E 146°5.503'	A. Palfreyman	Anaspides sp. nov. 3
Ana620	PV781053	SAMN49064189	Lake Oenone	2020-10-30	S 42°2.513' E 146°6.660	A. Palfreyman	Anaspides sp. nov. 3
Ana621	PV781054	SAMN49064190	Lake Oenone	2020-10-30	S 42°2.513' E 146°6.660	A. Palfreyman	Anaspides sp. nov. 3
Ana622	PV781055	SAMN49064191	Lake Oenone	2020-10-30	S 42°2.513' E 146°6.660	A. Palfreyman	Anaspides sp. nov. 3
Ana623	PV781056	SAMN49064192	Lake Oenone	2020-10-30	S 42°2.513' E 146°6.660	A. Palfreyman	Anaspides sp. nov. 3
Ana624	PV781057	SAMN49064193	Lake Oenone	2020-10-30	S 42°2.513' E 146°6.660	A. Palfreyman	Anaspides sp. nov. 3
Ana626	PV781058	SAMN49064194	Lake Helen	2021-04-18	S 42°2.242' E 146°6.510'	A. Palfreyman	Anaspides sp. nov. 3
Ana627	PV781059	SAMN49064195	Lake Helen	2021-04-18	S 42°2.242' E 146°6.510'	A. Palfreyman	Anaspides sp. nov. 3
Ana628	PV781060	SAMN49064196	Lake Helen	2021-04-18	S 42°2.242' E 146°6.510'	A. Palfreyman	Anaspides sp. nov. 3
Ana629	PV781061	SAMN49064197	Lake Helen	2021-04-18	S 42°2.242' E 146°6.510'	A. Palfreyman	Anaspides sp. nov. 3
Ana630	PV781062	SAMN49064198	Lake Helen	2021-04-18	S 42°2.242' E 146°6.510'	A. Palfreyman	Anaspides sp. nov. 3
Ana631	PV781063	SAMN49064199	Wenthworth Hills	2021-01-22	S 42°11.317' E 146°18.870'	A. Palfreyman	Anaspides sp. nov. 3
Ana632	PV781064	SAMN49064200	Wenthworth Hills	2021-01-22	S 42°11.317' E 146°18.870'	A. Palfreyman	Anaspides sp. nov. 3
Ana633	PV781065	SAMN49064201	Wenthworth Hills	2021-01-22	S 42°11.317' E 146°18.870'	A. Palfreyman	Anaspides sp. nov. 3
Ana634	PV781066	SAMN49064202	Wenthworth Hills	2021-01-22	S 42°11.317' E 146°18.870'	A. Palfreyman	Anaspides sp. nov. 3
Ana642	PV781067	SAMN49064203	Mt Blackwood	2021-02-10	S 41°48.753' E 146°51.598'	A. Palfreyman	A. richardsoni
Ana643	PV781068		Mt Blackwood	2021-02-10	S 41°48.753' E 146°51.598'	A. Palfreyman	A. richardsoni
Ana644	PV781069	SAMN49064204	Mt Blackwood	2021-02-10	S 41°48.753' E 146°51.598'	A. Palfreyman	A. richardsoni
Ana645	PV781070	SAMN49064205	Mt Blackwood	2021-02-10	S 41°48.753' E 146°51.598'	A. Palfreyman	A. richardsoni
Ana646	PV781071		Mt Blackwood	2021-02-10	S 41°48.753' E 146°51.598'	A. Palfreyman	A. richardsoni
Ana669	PV781072	SAMN49064206	Lake Sandra	2019-03-07	S 41°49'52.8'' E 145°35'51.7''	M. Grams, C. Höpel, S. Richter	A. richardsoni
Ana720	PV781073	SAMN49064207	Wenthworth Hills	2022-01-02	S 42°11.107' E 146°18.862'	A. Palfreyman	Anaspides sp. nov. 3
Ana721	PV781074	SAMN49064208	Wenthworth Hills	2022-01-02	S 42°11.107' E 146°18.862'	A. Palfreyman	Anaspides sp. nov. 3
Ana722	PV781075	SAMN49064209	Wenthworth Hills	2022-01-02	S 42°11.107' E 146°18.862'	A. Palfreyman	Anaspides sp. nov. 3
Ana723	PV781076	SAMN49064210	Wenthworth Hills	2022-01-02	S 42°11.107' E 146°18.862'	A. Palfreyman	Anaspides sp. nov. 3
Ana796	PV781077	SAMN49064211	Junee Cave	27.11.2022	S 42,737846 E 146,5944	M. Grams, C. Höpel, M. Weiler	A. eberhardi
Ana797	PV781078	SAMN49064212	Junee Cave	27.11.2022	S 42,737846 E 146,5944	M. Grams, C. Höpel, M. Weiler	A. eberhardi
Ana799		SAMN49064213	Junee Cave	27.11.2022	S 42,737846 E 146,5944	M. Grams, C. Höpel, M. Weiler	A. eberhardi
Ana800	PV781079	SAMN49064214	Junee Cave	27.11.2022	S 42,737846 E 146,5944	M. Grams, C. Höpel, M. Weiler	A. eberhardi
Ana840	PV781080	SAMN49064215	Cashions Creek Cave	16.11.2022	S 42°34'59.9'' E 146°28'56.4''	M. Grams, C. Höpel, J. Oxley, S. Richter, C. Sharples, M. Weiler	Anaspides sp. nov. 2
Ana842	PV781081	SAMN49064216	Liffey River	03.11.2022	S 41°43’54.00” E 146°42’30.04”	M. Grams, C. Höpel, S. Richter, M. Weiler	A. richardsoni
Ana843	PV781082	SAMN49064217	Liffey River	03.11.2022	S 41°43’54.00” E 146°42’30.04”	M. Grams, C. Höpel, S. Richter, M. Weiler	A. richardsoni
Ana844	PV781083	SAMN49064218	Liffey River	03.11.2022	S 41°43’54.00” E 146°42’30.04”	M. Grams, C. Höpel, S. Richter, M. Weiler	A. richardsoni
Ana845	PV781084		Marakoopa Cave II	04.11.2022	S 41°34'59.6662'' E 146°17'29.1310''	D. Butler, M. Grams, C. Höpel, S. Richter, M. Weiler	A. richardsoni
Ana846	PV781085		Marakoopa Cave II	04.11.2022	S 41°34'59.6662'' E 146°17'29.1310''	D. Butler, M. Grams, C. Höpel, S. Richter, M. Weiler	A. richardsoni
Ana847	PV781086		Marakoopa Cave II	04.11.2022	S 41°34'59.6662'' E 146°17'29.1310''	D. Butler, M. Grams, C. Höpel, S. Richter, M. Weiler	A. richardsoni
Ana848	PV781087		Marakoopa Cave II	04.11.2022	S 41°34'59.6662'' E 146°17'29.1310''	D. Butler, M. Grams, C. Höpel, S. Richter, M. Weiler	A. richardsoni
Ana849	PV781088	SAMN49064219	Marakoopa Cave II	04.11.2022	S 41°34'59.6662'' E 146°17'29.1310''	D. Butler, M. Grams, C. Höpel, S. Richter, M. Weiler	A. richardsoni
Ana851	PV781089	SAMN49064220	Marakoopa Cave II	04.11.2022	S 41°34'59.6662'' E 146°17'29.1310''	D. Butler, M. Grams, C. Höpel, S. Richter, M. Weiler	A. richardsoni
Ana903	PV781090	SAMN49064221	small pool near Pool of Bethesda	09.11.2022	S 41°49'09.9'' E 146°17'45.9''	C. Höpel, A. Palfreyman, M. Weiler	A. richardsoni
Ana904	PV781091	SAMN49064222	small pool near Pool of Bethesda	09.11.2022	S 41°49'09.9'' E 146°17'45.9''	C. Höpel, A. Palfreyman, M. Weiler	A. richardsoni
Ana905	PV781092	SAMN49064223	small pool near Pool of Bethesda	09.11.2022	S 41°49'09.9'' E 146°17'45.9''	C. Höpel, A. Palfreyman, M. Weiler	A. richardsoni
Ana914	PV781093	SAMN49064224	pool near Dixons Kingdom Hut	09.11.2022	S 41°49'42.2'' E 146°18'36.0''	C. Höpel, M. Weiler	A. richardsoni
Ana915	PV781094	SAMN49064225	pool near Dixons Kingdom Hut	09.11.2022	S 41°49'42.2'' E 146°18'36.0''	C. Höpel, M. Weiler	A. richardsoni
Ana916	PV781095	SAMN49064226	pool near Dixons Kingdom Hut	09.11.2022	S 41°49'42.2'' E 146°18'36.0''	C. Höpel, M. Weiler	A. richardsoni
Ana917	PV781096	SAMN49064227	pool near Dixons Kingdom Hut	09.11.2022	S 41°49'42.2'' E 146°18'36.0''	C. Höpel, M. Weiler	A. richardsoni
Ana918	PV781097	SAMN49064228	pool near Dixons Kingdom Hut	09.11.2022	S 41°49'42.2'' E 146°18'36.0''	C. Höpel, M. Weiler	A. richardsoni
Ana929	PV781098		tributary to Lake Adelaid	10.11.2022	S 41°48'43.3'' E 146°16'45.3''	C. Höpel, M. Weiler	A. richardsoni
Ana930		SAMN49064229	tributary to Lake Adelaid	10.11.2022	S 41°48'43.3'' E 146°16'45.3''	C. Höpel, M. Weiler	A. richardsoni
Ana931	PV781099	SAMN49064230	tributary to Lake Adelaid	10.11.2022	S 41°48'43.3'' E 146°16'45.3''	C. Höpel, M. Weiler	A. richardsoni
Ana932	PV781100	SAMN49064231	tributary to Lake Adelaid	10.11.2022	S 41°48'43.3'' E 146°16'45.3''	C. Höpel, M. Weiler	A. richardsoni
Ana933	PV781101	SAMN49064232	creek draining from George Howes Lake	10.11.2022	S 41°47'18.3'' E 146°16'00.1''	D. Butler, C. Plowman	A. richardsoni
Ana934	PV781102	SAMN49064233	creek draining from George Howes Lake	10.11.2022	S 41°47'18.3'' E 146°16'00.1''	D. Butler, C. Plowman	A. richardsoni
Ana935	PV781103	SAMN49064234	creek draining from George Howes Lake	10.11.2022	S 41°47'18.3'' E 146°16'00.1''	D. Butler, C. Plowman	A. richardsoni
Ana936	PV781104		runnel draining into Pine Tier Lagoon	14.11.2022	S 42°04'23.0'' E 146°29'18.2	M. Grams, C. Höpel, S. Richter, M. Weiler	A. richardsoni
Ana937	PV781105		runnel draining into Pine Tier Lagoon	14.11.2022	S 42°04'23.0'' E 146°29'18.2	M. Grams, C. Höpel, S. Richter, M. Weiler	A. richardsoni
Ana938	PV781106		runnel draining into Pine Tier Lagoon	14.11.2022	S 42°04'23.0'' E 146°29'18.2	M. Grams, C. Höpel, S. Richter, M. Weiler	A. richardsoni
Ana939	PV781107	SAMN49064235	runnel draining into Pine Tier Lagoon	14.11.2022	S 42°04'23.0'' E 146°29'18.2	M. Grams, C. Höpel, S. Richter, M. Weiler	A. richardsoni
Ana940	PV781108	SAMN49064236	runnel draining into Pine Tier Lagoon	14.11.2022	S 42°04'23.0'' E 146°29'18.2	M. Grams, C. Höpel, S. Richter, M. Weiler	A. richardsoni
Ana941	PV781109	SAMN49064237	runnel draining into Pine Tier Lagoon	14.11.2022	S 42°04'23.0'' E 146°29'18.2	M. Grams, C. Höpel, S. Richter, M. Weiler	A. richardsoni
Ana942	PV781110	SAMN49064238	runnel draining into Pine Tier Lagoon	14.11.2022	S 42°04'23.0'' E 146°29'18.2	M. Grams, C. Höpel, S. Richter, M. Weiler	A. richardsoni
Ana943	PV781111	SAMN49064239	runnel draining into Pine Tier Lagoon	14.11.2022	S 42°04'23.0'' E 146°29'18.2	M. Grams, C. Höpel, S. Richter, M. Weiler	A. richardsoni
Ana962	PV781112	SAMN49064240	Settlement Cave	19.11.2022		M. Grams, C. Höpel, S. Richter, C. Sharples, M. Weiler	Anaspides sp. nov. 2
Ana963	PV781113	SAMN49064241	Settlement Cave	19.11.2022		M. Grams, C. Höpel, S. Richter, C. Sharples, M. Weiler	Anaspides sp. nov. 2
Ana967	PV781114	SAMN49064242	Nameless Spring	19.11.2022		M. Grams, C. Höpel, S. Richter, C. Sharples, M. Weiler	Anaspides sp. nov. 2
Ana969	PV781115	SAMN49064243	Nameless Spring	19.11.2022		M. Grams, C. Höpel, S. Richter, C. Sharples, M. Weiler	Anaspides sp. nov. 2
Ana1031	PV780789	SAMN49064244	Cave JF104	25.11.2022		M. Grams, C. Höpel, S. Richter	Anaspides eberhardi
Ana1034	PV780790	SAMN49064245	Cave JF104	25.11.2022		M. Grams, C. Höpel, S. Richter	Anaspides eberhardi
Ana1035	PV780791	SAMN49064246	Cave JF104	25.11.2022		M. Grams, C. Höpel, S. Richter	Anaspides eberhardi
Ana1038	PV780792	SAMN49064247	Cave JF104	25.11.2022		M. Grams, C. Höpel, S. Richter	Anaspides eberhardi
Ana1039	PV780793	SAMN49064248	Cave JF104	25.11.2022		M. Grams, C. Höpel, S. Richter	Anaspides eberhardi
Ana1155	PV780794	SAMN49064249	Gormenghast Cave	2023-01-16		S. Fordyce, C. Höpel	A. eberhardi
Ana1158	PV780795	SAMN49064250	Gormenghast Cave	2023-01-16		S. Fordyce, C. Höpel	A. eberhardi
Ana1161	PV780796	SAMN49064251	Gormenghast Cave	2023-01-16		S. Fordyce, C. Höpel	A. eberhardi
Ana1162	PV780797	SAMN49064252	Gormenghast Cave	2023-01-16		S. Fordyce, C. Höpel	A. eberhardi
Ana1164	PV780798	SAMN49064253	Gormenghast Cave	2023-01-16		S. Fordyce, C. Höpel	A. eberhardi
Ana1165	PV780799	SAMN49064254	Gormenghast Cave	2023-01-16		S. Fordyce, C. Höpel	A. eberhardi
Ana1166	PV780800		Junee Cave	2023-02-16	S 42,737846 E 146,5944	S. Ahyong, C. Höpel	A. eberhardi
Ana1167	PV780801		Junee Cave	2023-02-16	S 42,737846 E 146,5944	S. Ahyong, C. Höpel	A. eberhardi
Ana1174	PV780802	SAMN49064255	Settlement Cave	19.02.2023		C. Höpel, C. Sharples	Anaspides sp. nov. 2
Ana1179	PV780803	SAMN49064256	Nameless Spring	19.02.2023		C. Höpel, C. Sharples	Anaspides sp. nov. 2
Ana1180	PV780804	SAMN49064257	Nameless Spring	19.02.2023		C. Höpel, C. Sharples	Anaspides sp. nov. 2
Ana1214	PV780805	SAMN49064258	King William I South	2022-12-19	42°13.680'S 146°8.248'E	A. Palfreyman	Anaspides sp. nov. 3
Ana1228	PV780806	SAMN49064259	Settlement Cave	2023-02-19		S. Ahyong, C. Höpel, C. Sharples	Anaspides sp. nov. 2
Ana1231	PV780807	SAMN49064260	Nameless Spring	2023-02-19		S. Ahyong, C. Höpel, C. Sharples	Anaspides sp. nov. 2
Ana1234		SAMN49064261	Nameless Spring	2023-02-19		S. Ahyong, C. Höpel, C. Sharples	Anaspides sp. nov. 2
Ana1239	PV780808	SAMN49064262	Pool in Smoko Creek	2022-12-25	41°41'53.7"S 146°31'23.8"E	D. Butler, C. Plowman	A. richardsoni
Ana1240	PV780809	SAMN49064263	Pool in Smoko Creek	2022-12-25	41°41'53.7"S 146°31'23.8"E	D. Butler, C. Plowman	A. richardsoni
Ana1241	PV780810	SAMN49064264	Pool in Smoko Creek	2022-12-25	41°41'53.7"S 146°31'23.8"E	D. Butler, C. Plowman	A. richardsoni
Ana1242	PV780811	SAMN49064265	small pool near Little Throne	2022-12-27	41°44'23.2"S 146°23'25.4"E	D. Butler, C. Plowman	A. richardsoni
Ana1243	PV780812	SAMN49064266	small pool near Little Throne	2022-12-27	41°44'23.2"S 146°23'25.4"E	D. Butler, C. Plowman	A. richardsoni
Ana1244	PV780813	SAMN49064267	small pool near Little Throne	2022-12-27	41°44'23.2"S 146°23'25.4"E	D. Butler, C. Plowman	A. richardsoni
Ana1245	PV780814	SAMN49064268	small pool near Little Throne	2022-12-27	41°44'23.2"S 146°23'25.4"E	D. Butler, C. Plowman	A. richardsoni
Ana1246	PV780815	SAMN49064269	small pool near Little Throne	2022-12-27	41°44'23.2"S 146°23'25.4"E	D. Butler, C. Plowman	A. richardsoni
Ana1252	PV780816		Western Creek	2023-01-30	41°41.507'S 146°28.283'E	A. Palfreyman	A. richardsoni
Ana1253	PV780817	SAMN49064270	Western Creek	2023-01-30	41°41.507'S 146°28.283'E	A. Palfreyman	A. richardsoni
Ana1256	PV780818	SAMN49064271	Western Creek	2023-01-30	41°41.507'S 146°28.283'E	A. Palfreyman	A. richardsoni
Ana1270	PV780819	SAMN49064272	Marakoopa Cave II	2023-02-07	S 41°34'59.6662'' E 146°17'29.1310''	D. Butler, C. Höpel	A. richardsoni
Ana1271	PV780820	SAMN49064273	Marakoopa Cave II	2023-02-07	S 41°34'59.6662'' E 146°17'29.1310''	D. Butler, C. Höpel	A. richardsoni
Ana1272	PV780821	SAMN49064274	Marakoopa Cave II	2023-02-07	S 41°34'59.6662'' E 146°17'29.1310''	D. Butler, C. Höpel	A. richardsoni
Ana1273	PV780822	SAMN49064275	Marakoopa Cave II	2023-02-07	S 41°34'59.6662'' E 146°17'29.1310''	D. Butler, C. Höpel	A. richardsoni
Ana1288	PV780823		Sassafras Creek, headwater pools	2023-02-08	41°36'53.3"S 146°18'09.2"E	C. Höpel	A. richardsoni
Ana1290	PV780824		Sassafras Creek, headwater pools	2023-02-08	41°36'53.3"S 146°18'09.2"E	C. Höpel	A. richardsoni
Ana1291	PV780825		Sassafras Creek, headwater pools	2023-02-08	41°36'53.3"S 146°18'09.2"E	C. Höpel	A. richardsoni
Ana1292	PV780826		Sassafras Creek, headwater pools	2023-02-08	41°36'53.3"S 146°18'09.2"E	C. Höpel	A. richardsoni
Ana1295	PV780827		small Pool near Lake Mackenzie Road	2023-02-08	41°39'05.2"S 146°18'40.7"E	C. Höpel	A. richardsoni
Ana1296	PV780828	SAMN49064276	small Pool near Lake Mackenzie Road	2023-02-08	41°39'05.2"S 146°18'40.7"E	C. Höpel	A. richardsoni
Ana1297	PV780829	SAMN49064277	small Pool near Lake Mackenzie Road	2023-02-08	41°39'05.2"S 146°18'40.7"E	C. Höpel	A. richardsoni
Ana1298	PV780830	SAMN49064278	Clarene Lagoon	2023-02-12	42°05'07.5"S 146°19'20.2"E	C. Höpel	A. richardsoni
Ana1299	PV780831	SAMN49064279	Clarene Lagoon	2023-02-12	42°05'07.5"S 146°19'20.2"E	C. Höpel	A. richardsoni
Ana1300	PV780832	SAMN49064280	Clarene Lagoon	2023-02-12	42°05'07.5"S 146°19'20.2"E	C. Höpel	A. richardsoni
Ana1301	PV780833	SAMN49064281	Clarene Lagoon	2023-02-12	42°05'07.5"S 146°19'20.2"E	C. Höpel	A. richardsoni
Ana1302	PV780834	SAMN49064282	Clarene Lagoon	2023-02-12	42°05'07.5"S 146°19'20.2"E	C. Höpel	A. richardsoni
Ana1315	PV780835	SAMN49064283	Wombat Moor	2023-02-17	42°40'57.7"S 146°36'54.3"E	S. Ahyong, C. Höpel	A. richardsoni
Ana1316	PV780836	SAMN49064284	Lake St. Clair	2023-02-11	S 42°06’36” E 146°11’52”	C. Höpel	A. spinulae
Ana1317	PV780837	SAMN49064285	Lake St. Clair	2023-02-11	S 42°06’36” E 146°11’52”	C. Höpel	A. spinulae
Ana1318	PV780838	SAMN49064286	Lake St. Clair	2023-02-11	S 42°06’36” E 146°11’52”	C. Höpel	A. spinulae
Ana1375	PV780839	SAMN49064287	infow creek to Bunyips Lair	2023-01-15		C. Höpel, A. Palfreyman	A. tasmaniae
Ana1443	PV780840	SAMN49064288	Suttons Tarns, Cradle Mt	2020-10-04	S 41°40'57.03" E 145°56'5.69"	D. Butler, C. Plowman	A. richardsoni
Ana1444	PV780841	SAMN49064289	Suttons Tarns, Cradle Mt	2020-10-04	S 41°40'57.03" E 145°56'5.69"	D. Butler, C. Plowman	A. richardsoni
Ana1445	PV780842		Suttons Tarns, Cradle Mt	2020-10-04	S 41°40'57.03" E 145°56'5.69"	D. Butler, C. Plowman	A. richardsoni
Ana1446	PV780843	SAMN49064290	Suttons Tarns, Cradle Mt	2020-10-04	S 41°40'57.03" E 145°56'5.69"	D. Butler, C. Plowman	A. richardsoni
Ana1447	PV780844	SAMN49064291	Suttons Tarns, Cradle Mt	2020-10-04	S 41°40'57.03" E 145°56'5.69"	D. Butler, C. Plowman	A. richardsoni
Ana1448	PV780845	SAMN49064292	Settlement Cave	2024-02-14		C. Höpel, J. Oxley, S. Richer, C. Sharples	Anaspides sp. nov. 2
Ana1449	PV780846	SAMN49064293	Settlement Cave	2024-02-14		C. Höpel, J. Oxley, S. Richer, C. Sharples	Anaspides sp. nov. 2
Ana1450	PV780847	SAMN49064294	Settlement Cave	2024-02-14		C. Höpel, J. Oxley, S. Richer, C. Sharples	Anaspides sp. nov. 2
Ana1451	PV780848	SAMN49064295	Settlement Cave	2024-02-14		C. Höpel, J. Oxley, S. Richer, C. Sharples	Anaspides sp. nov. 2
Ana1452	PV780849	SAMN49064296	Settlement Cave	2024-02-14		C. Höpel, J. Oxley, S. Richer, C. Sharples	Anaspides sp. nov. 2
Ana1454	PV780850	SAMN49064297	Nameless Spring	2024-02-14		C. Höpel, J. Oxley, S. Richer, C. Sharples	Anaspides sp. nov. 2
Ana1455	PV780851	SAMN49064298	Nameless Spring	2024-02-14		C. Höpel, J. Oxley, S. Richer, C. Sharples	Anaspides sp. nov. 2
Ana1460		SAMN49064299	Cave JF104	2024-02-16		C. Höpel, S. Richter	A. eberhardi
Ana1466		SAMN49064300	Gormenghast Cave	2023-01-16		S. Fordyce, C. Höpel	A. eberhardi
Ana1467		SAMN49064301	Gormenghast Cave	2023-01-16		S. Fordyce, C. Höpel	A. eberhardi
Ana1494	PV780852	SAMN49064302	Lake Nicholls	2024-02-17	S 42°39'54.9'' E 146°38'59.04''	C. Höpel, A. Palfreyman, S. Richter	A. richardsoni
Ana1495	PV780853		Lake Nicholls	2024-02-17	S 42°39'54.9'' E 146°38'59.04''	C. Höpel, A. Palfreyman, S. Richter	A. richardsoni
Ana1496	PV780854	SAMN49064303	Lake Nicholls	2024-02-17	S 42°39'54.9'' E 146°38'59.04''	C. Höpel, A. Palfreyman, S. Richter	A. richardsoni
Ana1497		SAMN49064304	Lake Nicholls	2024-02-17	S 42°39'54.9'' E 146°38'59.04''	C. Höpel, A. Palfreyman, S. Richter	A. richardsoni
Ana1498	PV780855		Lake Nicholls	2024-02-17	S 42°39'54.9'' E 146°38'59.04''	C. Höpel, A. Palfreyman, S. Richter	A. richardsoni
Ana1499	PV780856	SAMN49064305	Lake Nicholls	2024-02-17	S 42°39'54.9'' E 146°38'59.04''	C. Höpel, A. Palfreyman, S. Richter	A. richardsoni
Ana1500	PV780857	SAMN49064306	Lake Nicholls	2024-02-17	S 42°39'54.9'' E 146°38'59.04''	C. Höpel, A. Palfreyman, S. Richter	A. richardsoni
Ana1524	PV780858	SAMN49064307	Newdegate Pass	2017-03-19	S 42°39'24.4" E 146°33'11.1"	C. Höpel, M. Reinhardt, S. Richter	A. richardsoni
Ana1525	PV780859	SAMN49064308	Newdegate Pass	2017-03-19	S 42°39'24.4" E 146°33'11.1"	C. Höpel, M. Reinhardt, S. Richter	A. richardsoni
Ana1528	PV780860	SAMN49064309	Newdegate Pass	2017-03-19	S 42°39'22.2" E 146°32'47.6"	C. Höpel, M. Reinhardt, S. Richter	A. richardsoni
Ana1536	PV780861	SAMN49064310	Settlement Cave	2024-02-14		C. Höpel, J. Oxley, S. Richer, C. Sharples	Anaspides sp. nov. 2
Ana1538	PV780862	SAMN49064311	Nameless Spring	2024-02-14		C. Höpel, J. Oxley, S. Richer, C. Sharples	Anaspides sp. nov. 2
Ana1548	PV780863	SAMN49064312	Cashions Creek Cave	2024-02-15	S 42°34'59.9'' E 146°28'56.4''	C. Höpel, J. Oxley, S. Richer, C. Sharples	Anaspides sp. nov. 2
Ana1549	PV780864	SAMN49064313	Cashions Creek Cave	2024-02-15	S 42°34'59.9'' E 146°28'56.4''	C. Höpel, J. Oxley, S. Richer, C. Sharples	Anaspides sp. nov. 2
Ana1551	PV780865	SAMN49064314	outflow creek of JF-104	2024-02-16		C. Höpel, S. Richter	Anaspides sp. nov. 2
Ana1552		SAMN49064315	outflow creek of JF-104	2024-02-16		C. Höpel, S. Richter	Anaspides sp. nov. 2
Ana1553	PV780866	SAMN49064316	outflow creek of JF-104	2024-02-16		C. Höpel, S. Richter	Anaspides sp. nov. 2
Ana1554	PV780867	SAMN49064317	outflow creek of JF-104	2024-02-16		C. Höpel, S. Richter	Anaspides sp. nov. 2
Ana1560		SAMN49064318	Western Creek	2023-01-30	41°41.507'S 146°28.283'E	A. Palfreyman	A. richardsoni
Ana1561		SAMN49064319	Western Creek	2023-01-30	41°41.507'S 146°28.283'E	A. Palfreyman	A. richardsoni
Ana1598	PV780868	SAMN49064320	Rat Hole	2024-02-07		D. Butler, C. Höpel	A. richardsoni
Ana1599	PV780869	SAMN49064321	Rat Hole	2024-02-07		D. Butler, C. Höpel	A. richardsoni
Ana1600		SAMN49064322	Rat Hole	2024-02-07		D. Butler, C. Höpel	A. richardsoni
Ana1601	PV780870	SAMN49064323	Rat Hole	2024-02-07		D. Butler, C. Höpel	A. richardsoni
Ana1602	PV780871	SAMN49064324	Rat Hole	2024-02-07		D. Butler, C. Höpel	A. richardsoni
Ana1609	PV780872	SAMN49064325	Marakoopa Creek, headwaters	2024-02-06	S 41.61392° E 146.28848°	S. Ahyong, C. Höpel, A. Palfreyman, S. Richter	A. richardsoni
Ana1610	PV780873	SAMN49064326	Marakoopa Creek, headwaters	2024-02-06	S 41.61392° E 146.28848°	S. Ahyong, C. Höpel, A. Palfreyman, S. Richter	A. richardsoni
Ana1611		SAMN49064327	Marakoopa Creek, headwaters	2024-02-06	S 41.61392° E 146.28848°	S. Ahyong, C. Höpel, A. Palfreyman, S. Richter	A. richardsoni
Ana1612	PV780874	SAMN49064328	Marakoopa Creek, headwaters	2024-02-06	S 41.61392° E 146.28848°	S. Ahyong, C. Höpel, A. Palfreyman, S. Richter	A. richardsoni
Ana1613	PV780875	SAMN49064329	Marakoopa Creek, headwaters	2024-02-06	S 41.61392° E 146.28848°	S. Ahyong, C. Höpel, A. Palfreyman, S. Richter	A. richardsoni
Ana1614	PV780876	SAMN49064330	Marakoopa Creek, headwaters	2024-02-06	S 41.61392° E 146.28848°	S. Ahyong, C. Höpel, A. Palfreyman, S. Richter	A. richardsoni
Ana1615	PV780877	SAMN49064331	Marakoopa Creek, headwaters	2024-02-06	S 41.61392° E 146.28848°	S. Ahyong, C. Höpel, A. Palfreyman, S. Richter	A. richardsoni
Ana1616	PV780878	SAMN49064332	Marakoopa Creek, headwaters	2024-02-06	S 41.61392° E 146.28848°	S. Ahyong, C. Höpel, A. Palfreyman, S. Richter	A. richardsoni
Ana1619	PV780879	SAMN49064333	Lobster Rivulet	2024-02-19	S 41°40.510' E 146°25.842'	A. Palfreyman	A. richardsoni
Ana1620	PV780880	SAMN49064334	Lobster Rivulet	2024-02-19	S 41°40.510' E 146°25.842'	A. Palfreyman	A. richardsoni
Ana1621	PV780881	SAMN49064335	Lobster Rivulet	2024-02-19	S 41°40.510' E 146°25.842'	A. Palfreyman	A. richardsoni
Ana1622	PV780882	SAMN49064336	Lobster Rivulet	2024-02-19	S 41°40.510' E 146°25.842'	A. Palfreyman	A. richardsoni
Ana1623	PV780883	SAMN49064337	Lobster Rivulet	2024-02-19	S 41°40.510' E 146°25.842'	A. Palfreyman	A. richardsoni
Ana1624	PV780884	SAMN49064338	Lobster Rivulet	2024-02-19	S 41°40.510' E 146°25.842'	A. Palfreyman	A. richardsoni
Ana1625	PV780885	SAMN49064339	Lobster Rivulet	2024-02-19	S 41°40.510' E 146°25.842'	A. Palfreyman	A. richardsoni
Ana1626	PV780886		small Pool near Lake Mackenzie Road	2023-02-08	41°39'05.2"S 146°18'40.7"E	C. Höpel	A. richardsoni
Ana1627	PV780887	SAMN49064340	small Pool near Lake Mackenzie Road	2023-02-08	41°39'05.2"S 146°18'40.7"E	C. Höpel	A. richardsoni
Ana1628	PV780888	SAMN49064341	small Pool near Lake Mackenzie Road	2024-02-06	41°39'05.2"S 146°18'40.7"E	S. Ahyong, C. Höpel, A. Palfreyman, S. Richter	A. richardsoni
Ana1629	PV780889		small Pool near Lake Mackenzie Road	2024-02-06	41°39'05.2"S 146°18'40.7"E	S. Ahyong, C. Höpel, A. Palfreyman, S. Richter	A. richardsoni
Ana1630	PV780890	SAMN49064342	Pool in Smoko Creek	2022-12-25	41°41'53.7"S 146°31'23.8"E	D. Butler, C. Plowman	A. richardsoni
Ana1631	PV780891	SAMN49064343	pool on Blue Peaks Track	2023-12-26	S 41°42.310' E 146°22.630'	D. Butler, C. Plowman	A. richardsoni
Ana1632	PV780892	SAMN49064344	pool on Blue Peaks Track	2023-12-26	S 41°42.310' E 146°22.630'	D. Butler, C. Plowman	A. richardsoni
Ana1633	PV780893		pool on Blue Peaks Track	2023-12-26	S 41°42.310' E 146°22.630'	D. Butler, C. Plowman	A. richardsoni
Ana1634	PV780894	SAMN49064345	pool on Blue Peaks Track	2023-12-26	S 41°42.310' E 146°22.630'	D. Butler, C. Plowman	A. richardsoni
Ana1635	PV780895	SAMN49064346	pool on Blue Peaks Track	2023-12-26	S 41°42.310' E 146°22.630'	D. Butler, C. Plowman	A. richardsoni
Ana1636	PV780896	SAMN49064347	Pool on slope of Turrana Heights	2023-12-31	S 41°45'18.0041'' E 146°22'57.5496''	D. Butler, C. Plowman	A. richardsoni
Ana1637	PV780897		Pool on slope of Turrana Heights	2023-12-31	S 41°45'18.0041'' E 146°22'57.5496''	D. Butler, C. Plowman	A. richardsoni
Ana1638	PV780898	SAMN49064348	Pool on slope of Turrana Heights	2023-12-31	S 41°45'18.0041'' E 146°22'57.5496''	D. Butler, C. Plowman	A. richardsoni
Ana1639	PV780899	SAMN49064349	Pool on slope of Turrana Heights	2023-12-31	S 41°45'18.0041'' E 146°22'57.5496''	D. Butler, C. Plowman	A. richardsoni
Ana1640	PV780900	SAMN49064350	Pool on slope of Turrana Heights	2023-12-31	S 41°45'18.0041'' E 146°22'57.5496''	D. Butler, C. Plowman	A. richardsoni
Ana1641	PV780901	SAMN49064351	Paddy Lake	2024-02-11	S 41°27.040' E 145°57.773'	A. Palfreyman	A. richardsoni
Ana1642	PV780902	SAMN49064352	Paddy Lake	2024-02-11	S 41°27.040' E 145°57.773'	A. Palfreyman	A. richardsoni
Ana1643	PV780903	SAMN49064353	Paddy Lake	2024-02-11	S 41°27.040' E 145°57.773'	A. Palfreyman	A. richardsoni
Ana1644	PV780904	SAMN49064354	Paddy Lake	2024-02-11	S 41°27.040' E 145°57.773'	A. Palfreyman	A. richardsoni
Ana1645	PV780905	SAMN49064355	Paddy Lake	2024-02-11	S 41°27.040' E 145°57.773'	A. Palfreyman	A. richardsoni
Ana1646		SAMN49064356	Hydro Creek	2024-02-04	S 41°55'44.5'' E 146°51'17.6''	S. Ahyong, C. Höpel, S. Richter	A. richardsoni
Ana1647	PV780906	SAMN49064357	Hydro Creek	2024-02-04	S 41°55'44.5'' E 146°51'17.6''	S. Ahyong, C. Höpel, S. Richter	A. richardsoni
Ana1648	PV780907	SAMN49064358	Hydro Creek	2024-02-04	S 41°55'44.5'' E 146°51'17.6''	S. Ahyong, C. Höpel, S. Richter	A. richardsoni
Ana1649	PV780908	SAMN49064359	Hydro Creek	2024-02-04	S 41°55'44.5'' E 146°51'17.6''	S. Ahyong, C. Höpel, S. Richter	A. richardsoni
Ana1650	PV780909	SAMN49064360	Hydro Creek	2024-02-04	S 41°55'44.5'' E 146°51'17.6''	S. Ahyong, C. Höpel, S. Richter	A. richardsoni
Ana1651	PV780910	SAMN49064361	Liffey River	2024-02-13	S 41°43'48.5'' E 146°42'34.0''	S. Ahyong, C. Höpel, S. Richter	A. richardsoni
Ana1652	PV780911	SAMN49064362	Liffey River	2024-02-13	S 41°43'48.5'' E 146°42'34.0''	S. Ahyong, C. Höpel, S. Richter	A. richardsoni
Ana1653		SAMN49064363	tributary to Lake Adelaid	10.11.2022	S 41°48'43.3'' E 146°16'45.3''	C. Höpel, M. Weiler	A. richardsoni
Ana1654	PV780912	SAMN49064364	Cave LP01, Lightning Plains	2023-05-04		R. Eberhard	A. richardsoni
Ana1655	PV780913	SAMN49064365	Cave LP01, Lightning Plains	2023-05-04		R. Eberhard	A. richardsoni
Ana1656	PV780914	SAMN49064366	Cave LP01, Lightning Plains	2023-05-04		R. Eberhard	A. richardsoni
Ana1657	PV780915	SAMN49064367	Cave LP01, Lightning Plains	2023-05-04		R. Eberhard	A. richardsoni
Ana1658		SAMN49064368	Cave LP01, Lightning Plains	2023-05-04		R. Eberhard	A. richardsoni
Ana1661	PV780916	SAMN49064369	Cave LP01, Lightning Plains	2023-05-04		R. Eberhard	A. richardsoni
Ana1662	PV780917	SAMN49064370	Cave LP01, Lightning Plains	2023-05-04		R. Eberhard	A. richardsoni
Ana1663	PV780918	SAMN49064371	Cave LP01, Lightning Plains	2023-05-04		R. Eberhard	A. richardsoni
Ana1664	PV780919	SAMN49064372	King William I South	2022-12-19	42°13.680'S 146°8.248'E	A. Palfreyman	Anaspides sp. nov. 3
Ana1665	PV780920		King William I South	2022-12-19	42°13.680'S 146°8.248'E	A. Palfreyman	Anaspides sp. nov. 3
Ana1666	PV780921	SAMN49064373	Franklin Cave	2023-02-02		D. Butler, C. Plowman	Anaspides sp. nov. 3
Ana1667	PV780922	SAMN49064374	Franklin Cave	2023-02-02		D. Butler, C. Plowman	Anaspides sp. nov. 3
Ana1668	PV780923	SAMN49064375	Franklin Cave	2023-02-02		D. Butler, C. Plowman	Anaspides sp. nov. 3
Ana1669	PV780924	SAMN49064376	Franklin Cave	2023-02-02		D. Butler, C. Plowman	Anaspides sp. nov. 3
Ana1670	PV780925	SAMN49064377	Franklin Cave	2023-02-02		D. Butler, C. Plowman	Anaspides sp. nov. 3
Ana1671	PV780926	SAMN49064378	Franklin Cave	2023-02-02		D. Butler, C. Plowman	Anaspides sp. nov. 3
Ana1672	PV780927	SAMN49064379	Franklin Cave	2023-02-02		D. Butler, C. Plowman	Anaspides sp. nov. 3
Ana1673	PV780928	SAMN49064380	Mt Rufus	2023-11-08	S 42°7.400' E 146°6.303'	A. Palfreyman	Anaspides sp. nov. 3
Ana1674	PV780929	SAMN49064381	Mt Rufus	2023-11-08	S 42°7.400' E 146°6.303'	A. Palfreyman	Anaspides sp. nov. 3
Ana1675	PV780930	SAMN49064382	Mt Rufus	2023-11-08	S 42°7.400' E 146°6.303'	A. Palfreyman	Anaspides sp. nov. 3
Ana1676	PV780931	SAMN49064383	Mt Rufus	2023-11-08	S 42°7.400' E 146°6.303'	A. Palfreyman	Anaspides sp. nov. 3
Ana1677		SAMN49064384	Mt Rufus	2023-11-08	S 42°7.400' E 146°6.303'	A. Palfreyman	Anaspides sp. nov. 3
Ana1682	PV780932	SAMN49064385	On slope of Forty Lakes Peak	2023-12-30	S 41°44'2.8195'' E 146°26'1.9882''	D. Butler, C. Plowman	A. richardsoni
Ana1683	PV780933	SAMN49064386	On slope of Forty Lakes Peak	2023-12-30	S 41°44'2.8195'' E 146°26'1.9882''	D. Butler, C. Plowman	A. richardsoni
Ana1684	PV780934	SAMN49064387	On slope of Forty Lakes Peak	2023-12-30	S 41°44'2.8195'' E 146°26'1.9882''	D. Butler, C. Plowman	A. richardsoni
Ana1685	PV780935	SAMN49064388	Lake Nicholls	2024-02-17	S 42°39'54.9'' E 146°38'59.04''	C. Höpel, A. Palfreyman, S. Richter	Anaspides sp. nov. 1
Ana1686	PV780936	SAMN49064389	Lake Nicholls	2024-02-17	S 42°39'54.9'' E 146°38'59.04''	C. Höpel, A. Palfreyman, S. Richter	Anaspides sp. nov. 1
Ana1687	PV780937	SAMN49064390	Lake Nicholls	2024-02-17	S 42°39'54.9'' E 146°38'59.04''	C. Höpel, A. Palfreyman, S. Richter	Anaspides sp. nov. 1
Ana1688	PV780938	SAMN49064391	Lake Nicholls	2024-02-17	S 42°39'54.9'' E 146°38'59.04''	C. Höpel, A. Palfreyman, S. Richter	Anaspides sp. nov. 1
Ana1690	PV780939	SAMN49064392	Lake Nicholls	2024-02-17	S 42°39'54.9'' E 146°38'59.04''	C. Höpel, A. Palfreyman, S. Richter	Anaspides sp. nov. 1
Ana1718	PV780940	SAMN49064393	Sassafras Creek, halfway up	2024-03-04	S 41°35'09.6'' E 146°19'41.2''	D. Butler, C. Plowman	A. richardsoni
Ana1719	PV780941	SAMN49064394	Sassafras Creek, halfway up	2024-03-04	S 41°35'09.6'' E 146°19'41.2''	D. Butler, C. Plowman	A. richardsoni
Ana1720		SAMN49064395	Sassafras Creek, halfway up	2024-03-04	S 41°35'09.6'' E 146°19'41.2''	D. Butler, C. Plowman	A. richardsoni
Ana1721		SAMN49064396	Sassafras Creek, halfway up	2024-03-04	S 41°35'09.6'' E 146°19'41.2''	D. Butler, C. Plowman	A. richardsoni
Ana1722		SAMN49064397	Sassafras Creek, halfway up	2024-03-04	S 41°35'09.6'' E 146°19'41.2''	D. Butler, C. Plowman	A. richardsoni
Ana1723		SAMN49064398	Sassafras Creek, halfway up	2024-03-04	S 41°35'09.6'' E 146°19'41.2''	D. Butler, C. Plowman	A. richardsoni
