# Supplementary material for: Phylogeography of the Anaspides richardsoni species clade (Anaspidacea, Anaspidesidae): glaciation and recolonization of the Tasmanian Central Plateau and the question of paraphyletic species
Source: Cladistics. 2025 Jul 28;41(5):470–92. doi: 10.1111/cla.70005 (PMC12466092; doi:10.1111/cla.70005)
Supplement: Supplementary file 6 — Table S2. F ST values using data set 2. [file CLA-41-470-s003.csv]

Outgroup	jf10	ebse	ebna	june	gorm	rini	womb	newd	robe	cash	sett	name	outf	ligh	went	king	fran	rufu	huge	oene	hele	sand	padd	crad	blac	hydr	liff	rath	mahe	sass	mara	smok	mean	west	lobs	mack	blue	turr	thro	fort	pine	dixo	howe	beth	adel	trib	clar	spin
0,000	0,740	0,691	0,686	0,727	0,742	0,600	0,572	0,569	0,602	0,640	0,648	0,647	0,650	0,745	0,535	0,638	0,701	0,620	0,640	0,608	0,648	0,758	0,720	0,741	0,711	0,656	0,629	0,699	0,664	0,662	0,668	0,625	0,630	0,622	0,591	0,614	0,598	0,664	0,641	0,626	0,657	0,601	0,623	0,609	0,604	0,595	0,580	0,492
0,740	0,000	0,114	0,140	0,316	0,344	0,473	0,409	0,393	0,443	0,569	0,592	0,558	0,591	0,771	0,374	0,612	0,672	0,529	0,595	0,510	0,582	0,791	0,738	0,811	0,760	0,586	0,539	0,688	0,591	0,596	0,623	0,544	0,567	0,553	0,458	0,526	0,494	0,618	0,563	0,556	0,598	0,488	0,554	0,531	0,515	0,470	0,456	0,323
0,691	0,114	0,000	0,017	0,156	0,190	0,407	0,356	0,344	0,386	0,476	0,503	0,482	0,503	0,654	0,331	0,507	0,577	0,457	0,504	0,442	0,499	0,666	0,628	0,666	0,628	0,504	0,461	0,577	0,509	0,514	0,534	0,459	0,474	0,464	0,402	0,448	0,423	0,521	0,481	0,468	0,509	0,421	0,465	0,444	0,440	0,412	0,397	0,290
0,686	0,140	0,017	0,000	0,163	0,202	0,398	0,349	0,340	0,381	0,476	0,506	0,481	0,502	0,681	0,324	0,526	0,590	0,451	0,503	0,434	0,495	0,697	0,644	0,692	0,647	0,507	0,460	0,583	0,515	0,517	0,541	0,460	0,476	0,468	0,406	0,451	0,422	0,524	0,483	0,469	0,511	0,420	0,467	0,447	0,438	0,411	0,396	0,287
0,727	0,316	0,156	0,163	0,000	0,048	0,446	0,384	0,371	0,420	0,538	0,560	0,533	0,559	0,736	0,355	0,581	0,638	0,503	0,552	0,485	0,552	0,750	0,702	0,753	0,712	0,557	0,507	0,643	0,558	0,566	0,592	0,506	0,537	0,516	0,437	0,492	0,464	0,574	0,535	0,525	0,565	0,463	0,524	0,498	0,481	0,447	0,437	0,309
0,742	0,344	0,190	0,202	0,048	0,000	0,476	0,409	0,394	0,447	0,569	0,593	0,566	0,592	0,754	0,381	0,637	0,661	0,528	0,586	0,510	0,576	0,764	0,725	0,780	0,740	0,578	0,536	0,674	0,582	0,590	0,615	0,537	0,563	0,545	0,458	0,519	0,490	0,608	0,559	0,552	0,591	0,487	0,553	0,528	0,512	0,474	0,458	0,324
0,600	0,473	0,407	0,398	0,446	0,476	0,000	0,095	0,137	0,155	0,358	0,375	0,370	0,377	0,502	0,258	0,346	0,432	0,341	0,361	0,329	0,376	0,515	0,470	0,477	0,445	0,374	0,336	0,427	0,396	0,382	0,397	0,331	0,331	0,330	0,303	0,324	0,305	0,373	0,358	0,329	0,376	0,312	0,329	0,314	0,314	0,312	0,300	0,232
0,572	0,409	0,356	0,349	0,384	0,409	0,095	0,000	0,073	0,072	0,325	0,337	0,335	0,341	0,438	0,239	0,324	0,384	0,305	0,326	0,297	0,333	0,444	0,408	0,405	0,383	0,327	0,297	0,374	0,350	0,338	0,349	0,294	0,290	0,291	0,277	0,287	0,272	0,333	0,315	0,290	0,331	0,277	0,291	0,276	0,282	0,285	0,270	0,215
0,569	0,393	0,344	0,340	0,371	0,394	0,137	0,073	0,000	0,045	0,319	0,335	0,329	0,333	0,421	0,242	0,328	0,375	0,302	0,323	0,294	0,328	0,431	0,399	0,398	0,374	0,325	0,296	0,367	0,348	0,332	0,343	0,292	0,287	0,289	0,273	0,285	0,271	0,331	0,314	0,287	0,327	0,276	0,289	0,274	0,283	0,281	0,270	0,217
0,602	0,443	0,386	0,381	0,420	0,447	0,155	0,072	0,045	0,000	0,361	0,373	0,364	0,372	0,480	0,262	0,375	0,426	0,338	0,362	0,328	0,367	0,490	0,448	0,458	0,429	0,364	0,329	0,413	0,388	0,373	0,387	0,327	0,325	0,326	0,304	0,319	0,301	0,372	0,350	0,325	0,367	0,306	0,328	0,310	0,314	0,314	0,299	0,233
0,640	0,569	0,476	0,476	0,538	0,569	0,358	0,325	0,319	0,361	0,000	0,046	0,044	0,039	0,552	0,237	0,355	0,456	0,329	0,365	0,316	0,370	0,583	0,529	0,548	0,521	0,410	0,363	0,464	0,420	0,406	0,427	0,350	0,364	0,356	0,326	0,345	0,324	0,404	0,379	0,365	0,398	0,329	0,360	0,342	0,327	0,328	0,307	0,228
0,648	0,592	0,503	0,506	0,560	0,593	0,375	0,337	0,335	0,373	0,046	0,000	0,033	0,056	0,565	0,250	0,350	0,473	0,342	0,389	0,332	0,392	0,603	0,549	0,571	0,542	0,427	0,381	0,489	0,436	0,431	0,451	0,373	0,366	0,374	0,339	0,371	0,351	0,437	0,399	0,375	0,421	0,345	0,370	0,353	0,351	0,339	0,318	0,233
0,647	0,558	0,482	0,481	0,533	0,566	0,370	0,335	0,329	0,364	0,044	0,033	0,000	0,053	0,546	0,252	0,351	0,458	0,343	0,381	0,333	0,386	0,577	0,531	0,548	0,511	0,417	0,373	0,476	0,423	0,417	0,435	0,365	0,367	0,361	0,330	0,355	0,336	0,420	0,389	0,366	0,409	0,338	0,362	0,342	0,345	0,334	0,317	0,234
0,650	0,591	0,503	0,502	0,559	0,592	0,377	0,341	0,333	0,372	0,039	0,056	0,053	0,000	0,565	0,252	0,366	0,471	0,344	0,397	0,336	0,392	0,594	0,549	0,565	0,526	0,423	0,377	0,477	0,434	0,429	0,451	0,375	0,373	0,378	0,337	0,365	0,347	0,432	0,394	0,367	0,413	0,342	0,362	0,346	0,356	0,341	0,317	0,233
0,745	0,771	0,654	0,681	0,736	0,754	0,502	0,438	0,421	0,480	0,552	0,565	0,546	0,565	0,000	0,294	0,550	0,590	0,440	0,517	0,416	0,485	0,737	0,689	0,741	0,702	0,513	0,451	0,619	0,526	0,526	0,547	0,474	0,494	0,487	0,391	0,453	0,422	0,553	0,495	0,487	0,525	0,415	0,490	0,457	0,443	0,402	0,377	0,249
0,535	0,374	0,331	0,324	0,355	0,381	0,258	0,239	0,242	0,262	0,237	0,250	0,252	0,252	0,294	0,000	0,151	0,209	0,144	0,143	0,114	0,148	0,317	0,265	0,211	0,207	0,190	0,141	0,195	0,192	0,178	0,185	0,131	0,113	0,123	0,130	0,123	0,113	0,157	0,148	0,116	0,155	0,118	0,113	0,099	0,119	0,123	0,097	0,085
0,638	0,612	0,507	0,526	0,581	0,637	0,346	0,324	0,328	0,375	0,355	0,350	0,351	0,366	0,550	0,151	0,000	0,362	0,190	0,222	0,179	0,237	0,594	0,492	0,501	0,484	0,342	0,262	0,386	0,361	0,317	0,348	0,258	0,258	0,262	0,239	0,254	0,230	0,310	0,273	0,256	0,294	0,222	0,251	0,222	0,217	0,228	0,187	0,130
0,701	0,672	0,577	0,590	0,638	0,661	0,432	0,384	0,375	0,426	0,456	0,473	0,458	0,471	0,590	0,209	0,362	0,000	0,271	0,321	0,257	0,321	0,612	0,546	0,554	0,531	0,408	0,336	0,463	0,404	0,402	0,418	0,342	0,342	0,344	0,285	0,325	0,297	0,408	0,355	0,338	0,384	0,290	0,334	0,314	0,309	0,284	0,258	0,171
0,620	0,529	0,457	0,451	0,503	0,528	0,341	0,305	0,302	0,338	0,329	0,342	0,343	0,344	0,440	0,144	0,190	0,271	0,000	0,161	0,128	0,186	0,477	0,425	0,394	0,370	0,312	0,245	0,341	0,311	0,297	0,311	0,233	0,230	0,235	0,215	0,228	0,207	0,280	0,264	0,233	0,279	0,215	0,221	0,202	0,210	0,208	0,191	0,132
0,640	0,595	0,504	0,503	0,552	0,586	0,361	0,326	0,323	0,362	0,365	0,389	0,381	0,397	0,517	0,143	0,222	0,321	0,161	0,000	0,118	0,176	0,527	0,461	0,425	0,405	0,320	0,237	0,355	0,308	0,309	0,325	0,239	0,217	0,227	0,200	0,222	0,200	0,281	0,248	0,216	0,269	0,196	0,209	0,192	0,207	0,194	0,169	0,114
0,608	0,510	0,442	0,434	0,485	0,510	0,329	0,297	0,294	0,328	0,316	0,332	0,333	0,336	0,416	0,114	0,179	0,257	0,128	0,118	0,000	0,098	0,442	0,386	0,325	0,314	0,267	0,197	0,286	0,261	0,246	0,257	0,185	0,170	0,174	0,164	0,175	0,155	0,218	0,213	0,172	0,221	0,161	0,162	0,144	0,158	0,152	0,140	0,096
0,648	0,582	0,499	0,495	0,552	0,576	0,376	0,333	0,328	0,367	0,370	0,392	0,386	0,392	0,485	0,148	0,237	0,321	0,186	0,176	0,098	0,000	0,516	0,465	0,417	0,407	0,328	0,258	0,365	0,322	0,314	0,328	0,245	0,236	0,239	0,210	0,232	0,205	0,289	0,274	0,230	0,287	0,217	0,227	0,198	0,208	0,202	0,186	0,122
0,758	0,791	0,666	0,697	0,750	0,764	0,515	0,444	0,431	0,490	0,583	0,603	0,577	0,594	0,737	0,317	0,594	0,612	0,477	0,527	0,442	0,516	0,000	0,650	0,728	0,677	0,485	0,425	0,583	0,487	0,484	0,514	0,434	0,449	0,440	0,349	0,415	0,375	0,518	0,460	0,444	0,499	0,379	0,445	0,411	0,408	0,363	0,358	0,229
0,720	0,738	0,628	0,644	0,702	0,725	0,470	0,408	0,399	0,448	0,529	0,549	0,531	0,549	0,689	0,265	0,492	0,546	0,425	0,461	0,386	0,465	0,650	0,000	0,652	0,582	0,412	0,366	0,509	0,423	0,425	0,447	0,370	0,386	0,377	0,301	0,357	0,321	0,440	0,397	0,383	0,421	0,320	0,385	0,349	0,346	0,315	0,308	0,198
0,741	0,811	0,666	0,692	0,753	0,780	0,477	0,405	0,398	0,458	0,548	0,571	0,548	0,565	0,741	0,211	0,501	0,554	0,394	0,425	0,325	0,417	0,728	0,652	0,000	0,651	0,422	0,311	0,487	0,360	0,385	0,421	0,303	0,312	0,297	0,214	0,273	0,243	0,371	0,304	0,301	0,354	0,233	0,277	0,261	0,253	0,231	0,214	0,125
0,711	0,760	0,628	0,647	0,712	0,740	0,445	0,383	0,374	0,429	0,521	0,542	0,511	0,526	0,702	0,207	0,484	0,531	0,370	0,405	0,314	0,407	0,677	0,582	0,651	0,000	0,325	0,244	0,447	0,336	0,342	0,377	0,287	0,311	0,299	0,224	0,274	0,234	0,362	0,311	0,307	0,351	0,240	0,306	0,277	0,257	0,239	0,231	0,142
0,656	0,586	0,504	0,507	0,557	0,578	0,374	0,327	0,325	0,364	0,410	0,427	0,417	0,423	0,513	0,190	0,342	0,408	0,312	0,320	0,267	0,328	0,485	0,412	0,422	0,325	0,000	0,204	0,319	0,263	0,272	0,287	0,210	0,216	0,210	0,178	0,206	0,181	0,261	0,240	0,215	0,265	0,191	0,215	0,199	0,203	0,198	0,194	0,130
0,629	0,539	0,461	0,460	0,507	0,536	0,336	0,297	0,296	0,329	0,363	0,381	0,373	0,377	0,451	0,141	0,262	0,336	0,245	0,237	0,197	0,258	0,425	0,366	0,311	0,244	0,204	0,000	0,229	0,182	0,171	0,184	0,103	0,089	0,100	0,086	0,094	0,078	0,139	0,129	0,093	0,147	0,090	0,105	0,094	0,105	0,116	0,110	0,074
0,699	0,688	0,577	0,583	0,643	0,674	0,427	0,374	0,367	0,413	0,464	0,489	0,476	0,477	0,619	0,195	0,386	0,463	0,341	0,355	0,286	0,365	0,583	0,509	0,487	0,447	0,319	0,229	0,000	0,221	0,265	0,281	0,206	0,210	0,198	0,165	0,188	0,167	0,268	0,235	0,211	0,256	0,171	0,202	0,173	0,187	0,185	0,182	0,114
0,664	0,591	0,509	0,515	0,558	0,582	0,396	0,350	0,348	0,388	0,420	0,436	0,423	0,434	0,526	0,192	0,361	0,404	0,311	0,308	0,261	0,322	0,487	0,423	0,360	0,336	0,263	0,182	0,221	0,000	0,159	0,155	0,158	0,146	0,146	0,128	0,137	0,122	0,206	0,180	0,142	0,215	0,140	0,157	0,140	0,161	0,171	0,161	0,108
0,662	0,596	0,514	0,517	0,566	0,590	0,382	0,338	0,332	0,373	0,406	0,431	0,417	0,429	0,526	0,178	0,317	0,402	0,297	0,309	0,246	0,314	0,484	0,425	0,385	0,342	0,272	0,171	0,265	0,159	0,000	0,065	0,166	0,149	0,152	0,133	0,150	0,136	0,220	0,185	0,151	0,209	0,140	0,164	0,135	0,168	0,170	0,158	0,106
0,668	0,623	0,534	0,541	0,592	0,615	0,397	0,349	0,343	0,387	0,427	0,451	0,435	0,451	0,547	0,185	0,348	0,418	0,311	0,325	0,257	0,328	0,514	0,447	0,421	0,377	0,287	0,184	0,281	0,155	0,065	0,000	0,181	0,165	0,171	0,141	0,163	0,146	0,237	0,197	0,167	0,224	0,151	0,179	0,148	0,179	0,176	0,168	0,111
0,625	0,544	0,459	0,460	0,506	0,537	0,331	0,294	0,292	0,327	0,350	0,373	0,365	0,375	0,474	0,131	0,258	0,342	0,233	0,239	0,185	0,245	0,434	0,370	0,303	0,287	0,210	0,103	0,206	0,158	0,166	0,181	0,000	0,048	0,054	0,052	0,055	0,043	0,100	0,077	0,048	0,104	0,055	0,061	0,052	0,083	0,103	0,083	0,060
0,630	0,567	0,474	0,476	0,537	0,563	0,331	0,290	0,287	0,325	0,364	0,366	0,367	0,373	0,494	0,113	0,258	0,342	0,230	0,217	0,170	0,236	0,449	0,386	0,312	0,311	0,216	0,089	0,210	0,146	0,149	0,165	0,048	0,000	0,038	0,028	0,034	0,016	0,060	0,058	0,032	0,084	0,032	0,045	0,038	0,049	0,077	0,069	0,048
0,622	0,553	0,464	0,468	0,516	0,545	0,330	0,291	0,289	0,326	0,356	0,374	0,361	0,378	0,487	0,123	0,262	0,344	0,235	0,227	0,174	0,239	0,440	0,377	0,297	0,299	0,210	0,100	0,198	0,146	0,152	0,171	0,054	0,038	0,000	0,025	0,038	0,024	0,073	0,049	0,032	0,095	0,038	0,045	0,046	0,067	0,089	0,077	0,053
0,591	0,458	0,402	0,406	0,437	0,458	0,303	0,277	0,273	0,304	0,326	0,339	0,330	0,337	0,391	0,130	0,239	0,285	0,215	0,200	0,164	0,210	0,349	0,301	0,214	0,224	0,178	0,086	0,165	0,128	0,133	0,141	0,052	0,028	0,025	0,000	0,029	0,016	0,057	0,041	0,022	0,080	0,032	0,042	0,044	0,063	0,089	0,069	0,051
0,614	0,526	0,448	0,451	0,492	0,519	0,324	0,287	0,285	0,319	0,345	0,371	0,355	0,365	0,453	0,123	0,254	0,325	0,228	0,222	0,175	0,232	0,415	0,357	0,273	0,274	0,206	0,094	0,188	0,137	0,150	0,163	0,055	0,034	0,038	0,029	0,000	0,030	0,074	0,053	0,034	0,096	0,042	0,048	0,045	0,071	0,088	0,074	0,048
0,598	0,494	0,423	0,422	0,464	0,490	0,305	0,272	0,271	0,301	0,324	0,351	0,336	0,347	0,422	0,113	0,230	0,297	0,207	0,200	0,155	0,205	0,375	0,321	0,243	0,234	0,181	0,078	0,167	0,122	0,136	0,146	0,043	0,016	0,024	0,016	0,030	0,000	0,045	0,028	0,013	0,070	0,026	0,029	0,024	0,049	0,071	0,062	0,039
0,664	0,618	0,521	0,524	0,574	0,608	0,373	0,333	0,331	0,372	0,404	0,437	0,420	0,432	0,553	0,157	0,310	0,408	0,280	0,281	0,218	0,289	0,518	0,440	0,371	0,362	0,261	0,139	0,268	0,206	0,220	0,237	0,100	0,060	0,073	0,057	0,074	0,045	0,000	0,082	0,056	0,137	0,069	0,074	0,065	0,102	0,121	0,103	0,068
0,641	0,563	0,481	0,483	0,535	0,559	0,358	0,315	0,314	0,350	0,379	0,399	0,389	0,394	0,495	0,148	0,273	0,355	0,264	0,248	0,213	0,274	0,460	0,397	0,304	0,311	0,240	0,129	0,235	0,180	0,185	0,197	0,077	0,058	0,049	0,041	0,053	0,028	0,082	0,000	0,051	0,127	0,058	0,072	0,061	0,086	0,108	0,096	0,064
0,626	0,556	0,468	0,469	0,525	0,552	0,329	0,290	0,287	0,325	0,365	0,375	0,366	0,367	0,487	0,116	0,256	0,338	0,233	0,216	0,172	0,230	0,444	0,383	0,301	0,307	0,215	0,093	0,211	0,142	0,151	0,167	0,048	0,032	0,032	0,022	0,034	0,013	0,056	0,051	0,000	0,093	0,037	0,049	0,043	0,049	0,084	0,071	0,050
0,657	0,598	0,509	0,511	0,565	0,591	0,376	0,331	0,327	0,367	0,398	0,421	0,409	0,413	0,525	0,155	0,294	0,384	0,279	0,269	0,221	0,287	0,499	0,421	0,354	0,351	0,265	0,147	0,256	0,215	0,209	0,224	0,104	0,084	0,095	0,080	0,096	0,070	0,137	0,127	0,093	0,000	0,069	0,094	0,075	0,100	0,119	0,110	0,069
0,601	0,488	0,421	0,420	0,463	0,487	0,312	0,277	0,276	0,306	0,329	0,345	0,338	0,342	0,415	0,118	0,222	0,290	0,215	0,196	0,161	0,217	0,379	0,320	0,233	0,240	0,191	0,090	0,171	0,140	0,140	0,151	0,055	0,032	0,038	0,032	0,042	0,026	0,069	0,058	0,037	0,069	0,000	0,037	0,026	0,045	0,068	0,062	0,042
0,623	0,554	0,465	0,467	0,524	0,553	0,329	0,291	0,289	0,328	0,360	0,370	0,362	0,362	0,490	0,113	0,251	0,334	0,221	0,209	0,162	0,227	0,445	0,385	0,277	0,306	0,215	0,105	0,202	0,157	0,164	0,179	0,061	0,045	0,045	0,042	0,048	0,029	0,074	0,072	0,049	0,094	0,037	0,000	0,033	0,036	0,079	0,066	0,050
0,609	0,531	0,444	0,447	0,498	0,528	0,314	0,276	0,274	0,310	0,342	0,353	0,342	0,346	0,457	0,099	0,222	0,314	0,202	0,192	0,144	0,198	0,411	0,349	0,261	0,277	0,199	0,094	0,173	0,140	0,135	0,148	0,052	0,038	0,046	0,044	0,045	0,024	0,065	0,061	0,043	0,075	0,026	0,033	0,000	0,024	0,061	0,050	0,038
0,604	0,515	0,440	0,438	0,481	0,512	0,314	0,282	0,283	0,314	0,327	0,351	0,345	0,356	0,443	0,119	0,217	0,309	0,210	0,207	0,158	0,208	0,408	0,346	0,253	0,257	0,203	0,105	0,187	0,161	0,168	0,179	0,083	0,049	0,067	0,063	0,071	0,049	0,102	0,086	0,049	0,100	0,045	0,036	0,024	0,000	0,078	0,062	0,047
0,595	0,470	0,412	0,411	0,447	0,474	0,312	0,285	0,281	0,314	0,328	0,339	0,334	0,341	0,402	0,123	0,228	0,284	0,208	0,194	0,152	0,202	0,363	0,315	0,231	0,239	0,198	0,116	0,185	0,171	0,170	0,176	0,103	0,077	0,089	0,089	0,088	0,071	0,121	0,108	0,084	0,119	0,068	0,079	0,061	0,078	0,000	0,043	0,035
0,580	0,456	0,397	0,396	0,437	0,458	0,300	0,270	0,270	0,299	0,307	0,318	0,317	0,317	0,377	0,097	0,187	0,258	0,191	0,169	0,140	0,186	0,358	0,308	0,214	0,231	0,194	0,110	0,182	0,161	0,158	0,168	0,083	0,069	0,077	0,069	0,074	0,062	0,103	0,096	0,071	0,110	0,062	0,066	0,050	0,062	0,043	0,000	0,025
0,492	0,323	0,290	0,287	0,309	0,324	0,232	0,215	0,217	0,233	0,228	0,233	0,234	0,233	0,249	0,085	0,130	0,171	0,132	0,114	0,096	0,122	0,229	0,198	0,125	0,142	0,130	0,074	0,114	0,108	0,106	0,111	0,060	0,048	0,053	0,051	0,048	0,039	0,068	0,064	0,050	0,069	0,042	0,050	0,038	0,047	0,035	0,025	0,000
