# Supplementary material for: Phylogeography of the Anaspides richardsoni species clade (Anaspidacea, Anaspidesidae): glaciation and recolonization of the Tasmanian Central Plateau and the question of paraphyletic species
Source: Cladistics. 2025 Jul 28;41(5):470–92. doi: 10.1111/cla.70005 (PMC12466092; doi:10.1111/cla.70005)
Supplement: Supplementary file 7 — Table S3. d xy values using data set 2. [file CLA-41-470-s001.csv]

Outgroup	jf10	ebse	ebna	june	gorm	rini	womb	newd	robe	cash	sett	name	outf	ligh	went	king	fran	rufu	huge	oene	hele	sand	tynd	padd	crad	blac	hydr	liff	rath	mahe	sass	mara	smok	mean	west	lobs	mack	blue	turr	thro	fort	pine	dixo	howe	beth	adel	trib	clar	spin
0,00000000	0,01867960	0,01869060	0,01875400	0,01884460	0,01881140	0,01840920	0,01863290	0,01853050	0,01834170	0,01933520	0,01951590	0,01969290	0,01940220	0,01889650	0,01871240	0,01874110	0,01872680	0,01870060	0,01876660	0,01873270	0,01871230	0,01853420	0,01803330	0,01868770	0,01878940	0,01846800	0,01837000	0,01852350	0,01875790	0,01861160	0,01878470	0,01878890	0,01850370	0,01859860	0,01855180	0,01849700	0,01846860	0,01842490	0,01862220	0,01851240	0,01857430	0,01867360	0,01853270	0,01855080	0,01853400	0,01837300	0,01861700	0,01860070	0,01843000
0,01867960	0,00000000	0,00406597	0,00458158	0,00600466	0,00607441	0,00983715	0,00964000	0,00939796	0,00927997	0,01032340	0,01068360	0,01059010	0,01067510	0,01126040	0,00955595	0,01099760	0,01092290	0,01034880	0,01043330	0,01009440	0,01036120	0,01092210	0,01088710	0,01122330	0,01135330	0,01117530	0,01002620	0,00990883	0,01075000	0,01024140	0,01045120	0,01041870	0,00985095	0,01039870	0,01015600	0,00959888	0,00990615	0,00982236	0,01036680	0,01011950	0,01019940	0,01033110	0,00977164	0,01036050	0,01003190	0,00979318	0,00975074	0,00982091	0,00910094
0,01869060	0,00406597	0,00000000	0,00372677	0,00455179	0,00452491	0,00922331	0,00916105	0,00898825	0,00876081	0,00976323	0,01003190	0,01005460	0,00996662	0,01049290	0,00913861	0,01016110	0,01013190	0,00981861	0,00978632	0,00960155	0,00973503	0,01031240	0,01006540	0,01045200	0,01039170	0,01022150	0,00955331	0,00933950	0,00999433	0,00961001	0,00980251	0,00980967	0,00924135	0,00967152	0,00946798	0,00914418	0,00934342	0,00927482	0,00965228	0,00945738	0,00955048	0,00960650	0,00925331	0,00962264	0,00947494	0,00920361	0,00917976	0,00929758	0,00879084
0,01875400	0,00458158	0,00372677	0,00000000	0,00477204	0,00484008	0,00929969	0,00931147	0,00905025	0,00888291	0,00997861	0,01023900	0,01017750	0,01021110	0,01070380	0,00923031	0,01038100	0,01034380	0,00993109	0,00993170	0,00971202	0,00990711	0,01038640	0,01024040	0,01070610	0,01061810	0,01045310	0,00962602	0,00948819	0,01020320	0,00976083	0,00989963	0,00994934	0,00940605	0,00987042	0,00964246	0,00924414	0,00949800	0,00934496	0,00983554	0,00958637	0,00966621	0,00973500	0,00939206	0,00979320	0,00956127	0,00929253	0,00929973	0,00934043	0,00880575
0,01884460	0,00600466	0,00455179	0,00477204	0,00000000	0,00388083	0,00952084	0,00924221	0,00902171	0,00883230	0,01021930	0,01046460	0,01047150	0,01048820	0,01091940	0,00941127	0,01061640	0,01056040	0,01004380	0,01012760	0,00983472	0,01007400	0,01054500	0,01046510	0,01095840	0,01090150	0,01072600	0,00982434	0,00961841	0,01049760	0,00999118	0,01013530	0,01017490	0,00966658	0,01018300	0,00991045	0,00938549	0,00960622	0,00953334	0,01001370	0,00982654	0,00991890	0,00998164	0,00961964	0,01005990	0,00981016	0,00951439	0,00951205	0,00960072	0,00892780
0,01881140	0,00607441	0,00452491	0,00484008	0,00388083	0,00000000	0,00966921	0,00952996	0,00930460	0,00910565	0,01032600	0,01057690	0,01059300	0,01061090	0,01109010	0,00949333	0,01082120	0,01067660	0,01017220	0,01025840	0,00994738	0,01018770	0,01079620	0,01069930	0,01100540	0,01105850	0,01080790	0,00992915	0,00979931	0,01057880	0,01012500	0,01031090	0,01034940	0,00977204	0,01033710	0,01005950	0,00951898	0,00976747	0,00967691	0,01016800	0,00993242	0,01008910	0,01014630	0,00974564	0,01016570	0,00989474	0,00960233	0,00961301	0,00968201	0,00900060
0,01840920	0,00983715	0,00922331	0,00929969	0,00952084	0,00966921	0,00000000	0,00576937	0,00610012	0,00589426	0,00963344	0,00977056	0,00988507	0,00979830	0,00957396	0,00882978	0,00936922	0,00935407	0,00909096	0,00925050	0,00899257	0,00921115	0,00923543	0,00913867	0,00967024	0,00943238	0,00921708	0,00876412	0,00870611	0,00926378	0,00895397	0,00907069	0,00912977	0,00877376	0,00901016	0,00892918	0,00853404	0,00870190	0,00864682	0,00901977	0,00891220	0,00882915	0,00897832	0,00877711	0,00898212	0,00888190	0,00872142	0,00877397	0,00882922	0,00841951
0,01863290	0,00964000	0,00916105	0,00931147	0,00924221	0,00952996	0,00576937	0,00000000	0,00499885	0,00483777	0,00965805	0,00984273	0,00999515	0,00981024	0,00953790	0,00890580	0,00940429	0,00925738	0,00909234	0,00919462	0,00907527	0,00919716	0,00900889	0,00910570	0,00969203	0,00939315	0,00929450	0,00891222	0,00884415	0,00927318	0,00912068	0,00914727	0,00919391	0,00885414	0,00905984	0,00899245	0,00867914	0,00883500	0,00880089	0,00912431	0,00899580	0,00887581	0,00902149	0,00880705	0,00904530	0,00885332	0,00873735	0,00877928	0,00889591	0,00849175
0,01853050	0,00939796	0,00898825	0,00905025	0,00902171	0,00930460	0,00610012	0,00499885	0,00000000	0,00436935	0,00939206	0,00961971	0,00969968	0,00957867	0,00938142	0,00887109	0,00928007	0,00909894	0,00898355	0,00915466	0,00895199	0,00919490	0,00887234	0,00910871	0,00967004	0,00934794	0,00935196	0,00885581	0,00874310	0,00916423	0,00900463	0,00900987	0,00910347	0,00876407	0,00897139	0,00901907	0,00868466	0,00873924	0,00875091	0,00903878	0,00892240	0,00895925	0,00895480	0,00883734	0,00899806	0,00884265	0,00870527	0,00876869	0,00888929	0,00849935
0,01834170	0,00927997	0,00876081	0,00888291	0,00883230	0,00910565	0,00589426	0,00483777	0,00436935	0,00000000	0,00932190	0,00958834	0,00967924	0,00949335	0,00934127	0,00866034	0,00916513	0,00904823	0,00882206	0,00897874	0,00883808	0,00905491	0,00906756	0,00889334	0,00950371	0,00922348	0,00918672	0,00878171	0,00858082	0,00904713	0,00881744	0,00889344	0,00893905	0,00857739	0,00876581	0,00880015	0,00849082	0,00861031	0,00850861	0,00890439	0,00874097	0,00876598	0,00879636	0,00862135	0,00878562	0,00859041	0,00848960	0,00857788	0,00867947	0,00819863
0,01933520	0,01032340	0,00976323	0,00997861	0,01021930	0,01032600	0,00963344	0,00965805	0,00939206	0,00932190	0,00000000	0,00548488	0,00531789	0,00521244	0,00959520	0,00851552	0,00940912	0,00923676	0,00888919	0,00911511	0,00881347	0,00912726	0,01004150	0,00972604	0,01013870	0,00984086	0,00989709	0,00924951	0,00890261	0,00957126	0,00924271	0,00937165	0,00926685	0,00893841	0,00918542	0,00920370	0,00865619	0,00883243	0,00884581	0,00938016	0,00908381	0,00912475	0,00928183	0,00885000	0,00920984	0,00894684	0,00886453	0,00879611	0,00885455	0,00813794
0,01951590	0,01068360	0,01003190	0,01023900	0,01046460	0,01057690	0,00977056	0,00984273	0,00961971	0,00958834	0,00548488	0,00000000	0,00535648	0,00558559	0,00970028	0,00856549	0,00932076	0,00928924	0,00893533	0,00909992	0,00880123	0,00919391	0,01020620	0,00981076	0,01025720	0,00989457	0,01013800	0,00944367	0,00906240	0,00969444	0,00936734	0,00956678	0,00944801	0,00903173	0,00933238	0,00919545	0,00885102	0,00901296	0,00896010	0,00951760	0,00927080	0,00924448	0,00939923	0,00904131	0,00927179	0,00909172	0,00893515	0,00895570	0,00889201	0,00820224
0,01969290	0,01059010	0,01005460	0,01017750	0,01047150	0,01059300	0,00988507	0,00999515	0,00969968	0,00967924	0,00531789	0,00535648	0,00000000	0,00541765	0,00976635	0,00866587	0,00939778	0,00933917	0,00908795	0,00915396	0,00896760	0,00919599	0,01025720	0,00967782	0,01013630	0,00986390	0,00992918	0,00932369	0,00908196	0,00966979	0,00927558	0,00955962	0,00943685	0,00913620	0,00930298	0,00930909	0,00896881	0,00902737	0,00904141	0,00948912	0,00928681	0,00923250	0,00940079	0,00906304	0,00933822	0,00913032	0,00903096	0,00900570	0,00898619	0,00834348
0,01940220	0,01067510	0,00996662	0,01021110	0,01048820	0,01061090	0,00979830	0,00981024	0,00957867	0,00949335	0,00521244	0,00558559	0,00541765	0,00000000	0,00952715	0,00852542	0,00940020	0,00928374	0,00897633	0,00918185	0,00888801	0,00920724	0,01019430	0,00974436	0,01016670	0,00993681	0,00989738	0,00936487	0,00900468	0,00958004	0,00929967	0,00948979	0,00938476	0,00903669	0,00932978	0,00929846	0,00878465	0,00890071	0,00888225	0,00940434	0,00919733	0,00910345	0,00934841	0,00895477	0,00927640	0,00911349	0,00895739	0,00887908	0,00891105	0,00817935
0,01889650	0,01126040	0,01049290	0,01070380	0,01091940	0,01109010	0,00957396	0,00953790	0,00938142	0,00934127	0,00959520	0,00970028	0,00976635	0,00952715	0,00000000	0,00728823	0,00856163	0,00866498	0,00807154	0,00832846	0,00787160	0,00809759	0,00939958	0,00939606	0,00939642	0,00940622	0,00927035	0,00813499	0,00780638	0,00877245	0,00828684	0,00822048	0,00831399	0,00798689	0,00833520	0,00836955	0,00761977	0,00793912	0,00769179	0,00844041	0,00807088	0,00825093	0,00830417	0,00782949	0,00831578	0,00793254	0,00781049	0,00768913	0,00763089	0,00690690
0,01871240	0,00955595	0,00913861	0,00923031	0,00941127	0,00949333	0,00882978	0,00890580	0,00887109	0,00866034	0,00851552	0,00856549	0,00866587	0,00852542	0,00728823	0,00000000	0,00652892	0,00634107	0,00629126	0,00613863	0,00588629	0,00607384	0,00732436	0,00687785	0,00718452	0,00635251	0,00659118	0,00654206	0,00605730	0,00638558	0,00625442	0,00639181	0,00634336	0,00601980	0,00601828	0,00616737	0,00584309	0,00590160	0,00585591	0,00612509	0,00601729	0,00598536	0,00610718	0,00588651	0,00605022	0,00588245	0,00584965	0,00571198	0,00565018	0,00539043
0,01874110	0,01099760	0,01016110	0,01038100	0,01061640	0,01082120	0,00936922	0,00940429	0,00928007	0,00916513	0,00940912	0,00932076	0,00939778	0,00940020	0,00856163	0,00652892	0,00000000	0,00728929	0,00667388	0,00694383	0,00658442	0,00710628	0,00883355	0,00870243	0,00859670	0,00834160	0,00851335	0,00758030	0,00699680	0,00790581	0,00735712	0,00762566	0,00759329	0,00695629	0,00728160	0,00719499	0,00658021	0,00689770	0,00662360	0,00732276	0,00708918	0,00706873	0,00732356	0,00689286	0,00733740	0,00704850	0,00680625	0,00651600	0,00656200	0,00580175
0,01872680	0,01092290	0,01013190	0,01034380	0,01056040	0,01067660	0,00935407	0,00925738	0,00909894	0,00904823	0,00923676	0,00928924	0,00933917	0,00928374	0,00866498	0,00634107	0,00728929	0,00000000	0,00625924	0,00668486	0,00624781	0,00659471	0,00872380	0,00840823	0,00834348	0,00804087	0,00818013	0,00739977	0,00689755	0,00762558	0,00727904	0,00741109	0,00742529	0,00682334	0,00709220	0,00712049	0,00650354	0,00683347	0,00661677	0,00715721	0,00696633	0,00697057	0,00721488	0,00666352	0,00706692	0,00685134	0,00660515	0,00637244	0,00641631	0,00572556
0,01870060	0,01034880	0,00981861	0,00993109	0,01004380	0,01017220	0,00909096	0,00909234	0,00898355	0,00882206	0,00888919	0,00893533	0,00908795	0,00897633	0,00807154	0,00629126	0,00667388	0,00625924	0,00000000	0,00572125	0,00553166	0,00583146	0,00806379	0,00795772	0,00808172	0,00747507	0,00767428	0,00724283	0,00669731	0,00720706	0,00699237	0,00709860	0,00711851	0,00665857	0,00692865	0,00694532	0,00646166	0,00665842	0,00649585	0,00689928	0,00683589	0,00677462	0,00687716	0,00662776	0,00685056	0,00659149	0,00647686	0,00645960	0,00640255	0,00583858
0,01876660	0,01043330	0,00978632	0,00993170	0,01012760	0,01025840	0,00925050	0,00919462	0,00915466	0,00897874	0,00911511	0,00909992	0,00915396	0,00918185	0,00832846	0,00613863	0,00694383	0,00668486	0,00572125	0,00000000	0,00532540	0,00571232	0,00809029	0,00776260	0,00805842	0,00717155	0,00759241	0,00701477	0,00632412	0,00707096	0,00665780	0,00686150	0,00686943	0,00631577	0,00651199	0,00648104	0,00589413	0,00616688	0,00593315	0,00645542	0,00631989	0,00626243	0,00647102	0,00610843	0,00641496	0,00620695	0,00612074	0,00594705	0,00588079	0,00527745
0,01873270	0,01009440	0,00960155	0,00971202	0,00983472	0,00994738	0,00899257	0,00907527	0,00895199	0,00883808	0,00881347	0,00880123	0,00896760	0,00888801	0,00787160	0,00588629	0,00658442	0,00624781	0,00553166	0,00532540	0,00000000	0,00493954	0,00759850	0,00741882	0,00767526	0,00674361	0,00709530	0,00673985	0,00608843	0,00667924	0,00637474	0,00642758	0,00645187	0,00608159	0,00617081	0,00619945	0,00578670	0,00603775	0,00573990	0,00625830	0,00615426	0,00600222	0,00622619	0,00587518	0,00619702	0,00596414	0,00585924	0,00569179	0,00563852	0,00515352
0,01871230	0,01036120	0,00973503	0,00990711	0,01007400	0,01018770	0,00921115	0,00919716	0,00919490	0,00905491	0,00912726	0,00919391	0,00919599	0,00920724	0,00809759	0,00607384	0,00710628	0,00659471	0,00583146	0,00571232	0,00493954	0,00000000	0,00804640	0,00783061	0,00797393	0,00725501	0,00766032	0,00694229	0,00638264	0,00701770	0,00678674	0,00693282	0,00690390	0,00645843	0,00659859	0,00656978	0,00606641	0,00635829	0,00608353	0,00669896	0,00650896	0,00636513	0,00651275	0,00621953	0,00652725	0,00622769	0,00608767	0,00592926	0,00594088	0,00535667
0,01853420	0,01092210	0,01031240	0,01038640	0,01054500	0,01079620	0,00923543	0,00900889	0,00887234	0,00906756	0,01004150	0,01020620	0,01025720	0,01019430	0,00939958	0,00732436	0,00883355	0,00872380	0,00806379	0,00809029	0,00759850	0,00804640	0,00000000	0,00506056	0,00817062	0,00858259	0,00820460	0,00729978	0,00694524	0,00774305	0,00732400	0,00754971	0,00751272	0,00694985	0,00746423	0,00714537	0,00665342	0,00694968	0,00667966	0,00743601	0,00715572	0,00730631	0,00736328	0,00672959	0,00724963	0,00693821	0,00686029	0,00684080	0,00677427	0,00620703
0,01803330	0,01088710	0,01006540	0,01024040	0,01046510	0,01069930	0,00913867	0,00910570	0,00910871	0,00889334	0,00972604	0,00981076	0,00967782	0,00974436	0,00939606	0,00687785	0,00870243	0,00840823	0,00795772	0,00776260	0,00741882	0,00783061	0,00506056	0,00000000	0,00819408	0,00815294	0,00796214	0,00682198	0,00649612	0,00748291	0,00688158	0,00720517	0,00718577	0,00654818	0,00711890	0,00676021	0,00621394	0,00646754	0,00628167	0,00709638	0,00672510	0,00697022	0,00709083	0,00640140	0,00702106	0,00676499	0,00653202	0,00638238	0,00632325	0,00575369
0,01868770	0,01122330	0,01045200	0,01070610	0,01095840	0,01100540	0,00967024	0,00969203	0,00967004	0,00950371	0,01013870	0,01025720	0,01013630	0,01016670	0,00939642	0,00718452	0,00859670	0,00834348	0,00808172	0,00805842	0,00767526	0,00797393	0,00817062	0,00819408	0,00000000	0,00821436	0,00768455	0,00659366	0,00665086	0,00761144	0,00704168	0,00720436	0,00723279	0,00676211	0,00709805	0,00706473	0,00641490	0,00667020	0,00659171	0,00724859	0,00690726	0,00700911	0,00713854	0,00661588	0,00715986	0,00681094	0,00677675	0,00660296	0,00660374	0,00608709
0,01878940	0,01135330	0,01039170	0,01061810	0,01090150	0,01105850	0,00943238	0,00939315	0,00934794	0,00922348	0,00984086	0,00989457	0,00986390	0,00993681	0,00940622	0,00635251	0,00834160	0,00804087	0,00747507	0,00717155	0,00674361	0,00725501	0,00858259	0,00815294	0,00821436	0,00000000	0,00780623	0,00667064	0,00572497	0,00683604	0,00610596	0,00645666	0,00652927	0,00567686	0,00600760	0,00583070	0,00515008	0,00545398	0,00520887	0,00588130	0,00562840	0,00574814	0,00603197	0,00542607	0,00569941	0,00546913	0,00526439	0,00546088	0,00531639	0,00476788
0,01846800	0,01117530	0,01022150	0,01045310	0,01072600	0,01080790	0,00921708	0,00929450	0,00935196	0,00918672	0,00989709	0,01013800	0,00992918	0,00989738	0,00927035	0,00659118	0,00851335	0,00818013	0,00767428	0,00759241	0,00709530	0,00766032	0,00820460	0,00796214	0,00768455	0,00780623	0,00000000	0,00556915	0,00538965	0,00676890	0,00613885	0,00638341	0,00641601	0,00606590	0,00634627	0,00621987	0,00546234	0,00594420	0,00558372	0,00649170	0,00607700	0,00614076	0,00639475	0,00579778	0,00631658	0,00609106	0,00585039	0,00592055	0,00585583	0,00526260
0,01837000	0,01002620	0,00955331	0,00962602	0,00982434	0,00992915	0,00876412	0,00891222	0,00885581	0,00878171	0,00924951	0,00944367	0,00932369	0,00936487	0,00813499	0,00654206	0,00758030	0,00739977	0,00724283	0,00701477	0,00673985	0,00694229	0,00729978	0,00682198	0,00659366	0,00667064	0,00556915	0,00000000	0,00524186	0,00592801	0,00553711	0,00584682	0,00581146	0,00545231	0,00568652	0,00561443	0,00524918	0,00544947	0,00517749	0,00569103	0,00554814	0,00556932	0,00574694	0,00546529	0,00572556	0,00565211	0,00550251	0,00558373	0,00563898	0,00529678
0,01852350	0,00990883	0,00933950	0,00948819	0,00961841	0,00979931	0,00870611	0,00884415	0,00874310	0,00858082	0,00890261	0,00906240	0,00908196	0,00900468	0,00780638	0,00605730	0,00699680	0,00689755	0,00669731	0,00632412	0,00608843	0,00638264	0,00694524	0,00649612	0,00665086	0,00572497	0,00538965	0,00524186	0,00000000	0,00544410	0,00485513	0,00498022	0,00498375	0,00454130	0,00460885	0,00468849	0,00426286	0,00434469	0,00429062	0,00471337	0,00457028	0,00452667	0,00479690	0,00454431	0,00478624	0,00477077	0,00465618	0,00479322	0,00478720	0,00455176
0,01875790	0,01075000	0,00999433	0,01020320	0,01049760	0,01057880	0,00926378	0,00927318	0,00916423	0,00904713	0,00957126	0,00969444	0,00966979	0,00958004	0,00877245	0,00638558	0,00790581	0,00762558	0,00720706	0,00707096	0,00667924	0,00701770	0,00774305	0,00748291	0,00761144	0,00683604	0,00676890	0,00592801	0,00544410	0,00000000	0,00494613	0,00559147	0,00555628	0,00530601	0,00552204	0,00533141	0,00487381	0,00504290	0,00490384	0,00561835	0,00534366	0,00542894	0,00547568	0,00497213	0,00545287	0,00526237	0,00520919	0,00518848	0,00526657	0,00482935
0,01861160	0,01024140	0,00961001	0,00976083	0,00999118	0,01012500	0,00895397	0,00912068	0,00900463	0,00881744	0,00924271	0,00936734	0,00927558	0,00929967	0,00828684	0,00625442	0,00735712	0,00727904	0,00699237	0,00665780	0,00637474	0,00678674	0,00732400	0,00688158	0,00704168	0,00610596	0,00613885	0,00553711	0,00485513	0,00494613	0,00000000	0,00465165	0,00459146	0,00475371	0,00489942	0,00477364	0,00439069	0,00452591	0,00442829	0,00494387	0,00479995	0,00478597	0,00514389	0,00466586	0,00498891	0,00492434	0,00485799	0,00501069	0,00505251	0,00470711
0,01878470	0,01045120	0,00980251	0,00989963	0,01013530	0,01031090	0,00907069	0,00914727	0,00900987	0,00889344	0,00937165	0,00956678	0,00955962	0,00948979	0,00822048	0,00639181	0,00762566	0,00741109	0,00709860	0,00686150	0,00642758	0,00693282	0,00754971	0,00720517	0,00720436	0,00645666	0,00638341	0,00584682	0,00498022	0,00559147	0,00465165	0,00000000	0,00379980	0,00493306	0,00520784	0,00506945	0,00461948	0,00482632	0,00466971	0,00527742	0,00503877	0,00509549	0,00521344	0,00486885	0,00532123	0,00514571	0,00505772	0,00530927	0,00529147	0,00488163
0,01878890	0,01041870	0,00980967	0,00994934	0,01017490	0,01034940	0,00912977	0,00919391	0,00910347	0,00893905	0,00926685	0,00944801	0,00943685	0,00938476	0,00831399	0,00634336	0,00759329	0,00742529	0,00711851	0,00686943	0,00645187	0,00690390	0,00751272	0,00718577	0,00723279	0,00652927	0,00641601	0,00581146	0,00498375	0,00555628	0,00459146	0,00379980	0,00000000	0,00502724	0,00516968	0,00513382	0,00465473	0,00483339	0,00468225	0,00528678	0,00510127	0,00507216	0,00532183	0,00487372	0,00527596	0,00508501	0,00507005	0,00526089	0,00528885	0,00485435
0,01850370	0,00985095	0,00924135	0,00940605	0,00966658	0,00977204	0,00877376	0,00885414	0,00876407	0,00857739	0,00893841	0,00903173	0,00913620	0,00903669	0,00798689	0,00601980	0,00695629	0,00682334	0,00665857	0,00631577	0,00608159	0,00645843	0,00694985	0,00654818	0,00676211	0,00567686	0,00606590	0,00545231	0,00454130	0,00530601	0,00475371	0,00493306	0,00502724	0,00000000	0,00444200	0,00429450	0,00393257	0,00404097	0,00398032	0,00444971	0,00419055	0,00426715	0,00448414	0,00424732	0,00452709	0,00444532	0,00450525	0,00473648	0,00461999	0,00434738
0,01859860	0,01039870	0,00967152	0,00987042	0,01018300	0,01033710	0,00901016	0,00905984	0,00897139	0,00876581	0,00918542	0,00933238	0,00930298	0,00932978	0,00833520	0,00601828	0,00728160	0,00709220	0,00692865	0,00651199	0,00617081	0,00659859	0,00746423	0,00711890	0,00709805	0,00600760	0,00634627	0,00568652	0,00460885	0,00552204	0,00489942	0,00520784	0,00516968	0,00444200	0,00000000	0,00443833	0,00387278	0,00403690	0,00397775	0,00439075	0,00426634	0,00433251	0,00460862	0,00420789	0,00452121	0,00441629	0,00449851	0,00469176	0,00465365	0,00429693
0,01855180	0,01015600	0,00946798	0,00964246	0,00991045	0,01005950	0,00892918	0,00899245	0,00901907	0,00880015	0,00920370	0,00919545	0,00930909	0,00929846	0,00836955	0,00616737	0,00719499	0,00712049	0,00694532	0,00648104	0,00619945	0,00656978	0,00714537	0,00676021	0,00706473	0,00583070	0,00621987	0,00561443	0,00468849	0,00533141	0,00477364	0,00506945	0,00513382	0,00429450	0,00443833	0,00000000	0,00381039	0,00400659	0,00393113	0,00440164	0,00420303	0,00425741	0,00463929	0,00418060	0,00446485	0,00446010	0,00452881	0,00470687	0,00470781	0,00436125
0,01849700	0,00959888	0,00914418	0,00924414	0,00938549	0,00951898	0,00853404	0,00867914	0,00868466	0,00849082	0,00865619	0,00885102	0,00896881	0,00878465	0,00761977	0,00584309	0,00658021	0,00650354	0,00646166	0,00589413	0,00578670	0,00606641	0,00665342	0,00621394	0,00641490	0,00515008	0,00546234	0,00524918	0,00426286	0,00487381	0,00439069	0,00461948	0,00465473	0,00393257	0,00387278	0,00381039	0,00000000	0,00363249	0,00361784	0,00382389	0,00371293	0,00371041	0,00412507	0,00386878	0,00402681	0,00405588	0,00411467	0,00444014	0,00441195	0,00419931
0,01846860	0,00990615	0,00934342	0,00949800	0,00960622	0,00976747	0,00870190	0,00883500	0,00873924	0,00861031	0,00883243	0,00901296	0,00902737	0,00890071	0,00793912	0,00590160	0,00689770	0,00683347	0,00665842	0,00616688	0,00603775	0,00635829	0,00694968	0,00646754	0,00667020	0,00545398	0,00594420	0,00544947	0,00434469	0,00504290	0,00452591	0,00482632	0,00483339	0,00404097	0,00403690	0,00400659	0,00363249	0,00000000	0,00365311	0,00407851	0,00391667	0,00403012	0,00432379	0,00401058	0,00422141	0,00418298	0,00425053	0,00448659	0,00444361	0,00415663
0,01842490	0,00982236	0,00927482	0,00934496	0,00953334	0,00967691	0,00864682	0,00880089	0,00875091	0,00850861	0,00884581	0,00896010	0,00904141	0,00888225	0,00769179	0,00585591	0,00662360	0,00661677	0,00649585	0,00593315	0,00573990	0,00608353	0,00667966	0,00628167	0,00659171	0,00520887	0,00558372	0,00517749	0,00429062	0,00490384	0,00442829	0,00466971	0,00468225	0,00398032	0,00397775	0,00393113	0,00361784	0,00365311	0,00000000	0,00380887	0,00377621	0,00378181	0,00411597	0,00389037	0,00404327	0,00399108	0,00412148	0,00437436	0,00431790	0,00408249
0,01862220	0,01036680	0,00965228	0,00983554	0,01001370	0,01016800	0,00901977	0,00912431	0,00903878	0,00890439	0,00938016	0,00951760	0,00948912	0,00940434	0,00844041	0,00612509	0,00732276	0,00715721	0,00689928	0,00645542	0,00625830	0,00669896	0,00743601	0,00709638	0,00724859	0,00588130	0,00649170	0,00569103	0,00471337	0,00561835	0,00494387	0,00527742	0,00528678	0,00444971	0,00439075	0,00440164	0,00382389	0,00407851	0,00380887	0,00000000	0,00421146	0,00429156	0,00458672	0,00421748	0,00446636	0,00440363	0,00445722	0,00465090	0,00459785	0,00421469
0,01851240	0,01011950	0,00945738	0,00958637	0,00982654	0,00993242	0,00891220	0,00899580	0,00892240	0,00874097	0,00908381	0,00927080	0,00928681	0,00919733	0,00807088	0,00601729	0,00708918	0,00696633	0,00683589	0,00631989	0,00615426	0,00650896	0,00715572	0,00672510	0,00690726	0,00562840	0,00607700	0,00554814	0,00457028	0,00534366	0,00479995	0,00503877	0,00510127	0,00419055	0,00426634	0,00420303	0,00371293	0,00391667	0,00377621	0,00421146	0,00000000	0,00415859	0,00447076	0,00408691	0,00439965	0,00440165	0,00443216	0,00460461	0,00456542	0,00421579
0,01857430	0,01019940	0,00955048	0,00966621	0,00991890	0,01008910	0,00882915	0,00887581	0,00895925	0,00876598	0,00912475	0,00924448	0,00923250	0,00910345	0,00825093	0,00598536	0,00706873	0,00697057	0,00677462	0,00626243	0,00600222	0,00636513	0,00730631	0,00697022	0,00700911	0,00574814	0,00614076	0,00556932	0,00452667	0,00542894	0,00478597	0,00509549	0,00507216	0,00426715	0,00433251	0,00425741	0,00371041	0,00403012	0,00378181	0,00429156	0,00415859	0,00000000	0,00449908	0,00413627	0,00446968	0,00438314	0,00439529	0,00462606	0,00454379	0,00417118
0,01867360	0,01033110	0,00960650	0,00973500	0,00998164	0,01014630	0,00897832	0,00902149	0,00895480	0,00879636	0,00928183	0,00939923	0,00940079	0,00934841	0,00830417	0,00610718	0,00732356	0,00721488	0,00687716	0,00647102	0,00622619	0,00651275	0,00736328	0,00709083	0,00713854	0,00603197	0,00639475	0,00574694	0,00479690	0,00547568	0,00514389	0,00521344	0,00532183	0,00448414	0,00460862	0,00463929	0,00412507	0,00432379	0,00411597	0,00458672	0,00447076	0,00449908	0,00000000	0,00423826	0,00475032	0,00450573	0,00459776	0,00480824	0,00473317	0,00430197
0,01853270	0,00977164	0,00925331	0,00939206	0,00961964	0,00974564	0,00877711	0,00880705	0,00883734	0,00862135	0,00885000	0,00904131	0,00906304	0,00895477	0,00782949	0,00588651	0,00689286	0,00666352	0,00662776	0,00610843	0,00587518	0,00621953	0,00672959	0,00640140	0,00661588	0,00542607	0,00579778	0,00546529	0,00454431	0,00497213	0,00466586	0,00486885	0,00487372	0,00424732	0,00420789	0,00418060	0,00386878	0,00401058	0,00389037	0,00421748	0,00408691	0,00413627	0,00423826	0,00000000	0,00417896	0,00409563	0,00424849	0,00453351	0,00444792	0,00420891
0,01855080	0,01036050	0,00962264	0,00979320	0,01005990	0,01016570	0,00898212	0,00904530	0,00899806	0,00878562	0,00920984	0,00927179	0,00933822	0,00927640	0,00831578	0,00605022	0,00733740	0,00706692	0,00685056	0,00641496	0,00619702	0,00652725	0,00724963	0,00702106	0,00715986	0,00569941	0,00631658	0,00572556	0,00478624	0,00545287	0,00498891	0,00532123	0,00527596	0,00452709	0,00452121	0,00446485	0,00402681	0,00422141	0,00404327	0,00446636	0,00439965	0,00446968	0,00475032	0,00417896	0,00000000	0,00434743	0,00438517	0,00467581	0,00467015	0,00426199
0,01853400	0,01003190	0,00947494	0,00956127	0,00981016	0,00989474	0,00888190	0,00885332	0,00884265	0,00859041	0,00894684	0,00909172	0,00913032	0,00911349	0,00793254	0,00588245	0,00704850	0,00685134	0,00659149	0,00620695	0,00596414	0,00622769	0,00693821	0,00676499	0,00681094	0,00546913	0,00609106	0,00565211	0,00477077	0,00526237	0,00492434	0,00514571	0,00508501	0,00444532	0,00441629	0,00446010	0,00405588	0,00418298	0,00399108	0,00440363	0,00440165	0,00438314	0,00450573	0,00409563	0,00434743	0,00000000	0,00429739	0,00455300	0,00444892	0,00417047
0,01837300	0,00979318	0,00920361	0,00929253	0,00951439	0,00960233	0,00872142	0,00873735	0,00870527	0,00848960	0,00886453	0,00893515	0,00903096	0,00895739	0,00781049	0,00584965	0,00680625	0,00660515	0,00647686	0,00612074	0,00585924	0,00608767	0,00686029	0,00653202	0,00677675	0,00526439	0,00585039	0,00550251	0,00465618	0,00520919	0,00485799	0,00505772	0,00507005	0,00450525	0,00449851	0,00452881	0,00411467	0,00425053	0,00412148	0,00445722	0,00443216	0,00439529	0,00459776	0,00424849	0,00438517	0,00429739	0,00000000	0,00457668	0,00443457	0,00419972
0,01861700	0,00975074	0,00917976	0,00929973	0,00951205	0,00961301	0,00877397	0,00877928	0,00876869	0,00857788	0,00879611	0,00895570	0,00900570	0,00887908	0,00768913	0,00571198	0,00651600	0,00637244	0,00645960	0,00594705	0,00569179	0,00592926	0,00684080	0,00638238	0,00660296	0,00546088	0,00592055	0,00558373	0,00479322	0,00518848	0,00501069	0,00530927	0,00526089	0,00473648	0,00469176	0,00470687	0,00444014	0,00448659	0,00437436	0,00465090	0,00460461	0,00462606	0,00480824	0,00453351	0,00467581	0,00455300	0,00457668	0,00000000	0,00421085	0,00402738
0,01860070	0,00982091	0,00929758	0,00934043	0,00960072	0,00968201	0,00882922	0,00889591	0,00888929	0,00867947	0,00885455	0,00889201	0,00898619	0,00891105	0,00763089	0,00565018	0,00656200	0,00641631	0,00640255	0,00588079	0,00563852	0,00594088	0,00677427	0,00632325	0,00660374	0,00531639	0,00585583	0,00563898	0,00478720	0,00526657	0,00505251	0,00529147	0,00528885	0,00461999	0,00465365	0,00470781	0,00441195	0,00444361	0,00431790	0,00459785	0,00456542	0,00454379	0,00473317	0,00444792	0,00467015	0,00444892	0,00443457	0,00421085	0,00000000	0,00397401
0,01843000	0,00910094	0,00879084	0,00880575	0,00892780	0,00900060	0,00841951	0,00849175	0,00849935	0,00819863	0,00813794	0,00820224	0,00834348	0,00817935	0,00690690	0,00539043	0,00580175	0,00572556	0,00583858	0,00527745	0,00515352	0,00535667	0,00620703	0,00575369	0,00608709	0,00476788	0,00526260	0,00529678	0,00455176	0,00482935	0,00470711	0,00488163	0,00485435	0,00434738	0,00429693	0,00436125	0,00419931	0,00415663	0,00408249	0,00421469	0,00421579	0,00417118	0,00430197	0,00420891	0,00426199	0,00417047	0,00419972	0,00402738	0,00397401	0,00000000
